# Supplementary material for: Diverse Evolutionary Trajectories for Small RNA Biogenesis Genes in the Oomycete Genus Phytophthora
Source: Front Plant Sci. 2016 Mar 15;7:284. doi: 10.3389/fpls.2016.00284 (PMC4791657; doi:10.3389/fpls.2016.00284)
Supplement: Supplementary file 3 [file DataSheet3.FASTA]

>AratDCL1
ERAELLGDAYLKWVVSRFLFLKYPQKHEGQLTRMRQQMVSNMVLYQFALVKGLQSYIQADRFAPSRWSADGELEGDLSSYRVLSSKTLADVVEALIGVYYVEGGQRLEFVGDAVLDHLITRHLFFTYTSLPPGRLTDLRAAAVNNENFARVAVKHKLHLYLRHGSSALEKQIREFVKEVQTESSKPGFNSFGLGDCKAPKVLGDIVESIAGAIFLDSG
>OrysDCL1
ERAELLGDAYLKWVVSRFLFLKYPQKHEGQLTRMRQQMVSNMVLYQYALNKTLQSYIQADRFAPSRWAADGEIEGDSSCYRVLSSKTLADVVEALIGVYYVAGGQRLEFVGDAVLDHLITRHLFFTYTDLPPGRLTDLRAAAVNNENFARVAVKHKLHVHLRHGSSALETQIREFVKDVQEELLKPGFNSFGLGDCKAPKVLGDIVESIAGAIFLDSG
>AratDCL3
ERLELLGDSVLKYVASCHLFLKYPDKDEGQLSRQRQSIISNSNLHRLTTSRKLQGYIRNGAFEPRRWTAIKIGKSCDMGHRWVVSKSVSDCAEALIGAYYVSGGERLEFLGDSVLDFLITRHLFNTYEQTGPGEMTDLRSACVNNENFAQVAVKNNLHTHLQRCATVLETQINDYLMSFQKP----DETGRSIPSIQGPKALGDVVESIAGALLIDTR
>OrysDCL3
ERLELLGDSVLKYAVSCHLFLKFPNKDEGQLSSIRCHMICNATLYKLGIERNVQGYVRDAAFDPRRWLAIVLGKACDKGHRWMCSKTIADCVEAIIGAYYAGGGERLEFLGDAVLDILLTRYLFNSHKDTNEGELTDLRSASVNNENFAQVAVKHNFHHFLQHSSGLLLDQITEYVNRLEGSMDKVELLSDGLP--KGPKVLGDIVESIAGAILLDTK
>AratDCL4
ERLEVLGDAFLKFAVSRHLFLHHDSLDEGELTRRRSNVVNNSNLCRLAIKKNLQVYIRDQALDPTQFFANTGEIRCSKGHHWLYKKTIADVVEALVGAFLVDSGQRLEFLGDAVLDYLMTSYFFTVFPKLKPGQLTDLRSLSVNNEALANVAVSFSLKRFLFCESIYLHEVIEDYTNFLASS----PLASGQSEGPRCPKVLGDLVESCLGALFLDCG
>OrysDCL4
ERFEVLGDAFLKYVVGRHKFITYEGLDEGQLTRRRSDVVNNSHLYELSIRKKLQVYIRDQQFEPTQFFAENCNLRCTRSHHWLHRKVIADVVESLIGAFLVEGGQRLEFLGDAVLEYVITSYLYSTYPDIKPGQITDLRSLAVGNDSLAYAAVEKSIHKHLIKDSNHLTSAISKFEMYVKLS----NSEKDLLEEPACPKALGDIVESCIGAVLLDSG
>AratDCL2
ESLETLGDSFLKYAVCQQLFQHCHTHHEGLLSTKKDGMISNVMLCQFGCQQKLQGFIRDECFEPKGWMVPESRNIYVASRRNLKRKSVADVVESLIGAYLSEGGQRLEFLGDSVLDYLITKHLYDKYPCLSPGLLTDMRSASVNNECYALVAVKANLHKHILYASHHLHKHISRTVSEFEQS--SLQSTFGWESDISFPKVLGDVIESLAGAIFVDSG
>OrysDCL2
ESLETLGDSFLKYVTTRHLFSEYRLQHEGILTKMKKNLISNAALCQLACSSNLVGYIHAEEFNPRDWIILAPNGMYSQRKMSIKSKRIADSVEALIGAYLSTAGQRLEFLGDAILDHLFTEYYYSKYPDCTPELLTDLRSASVNNNCYAHAAVKSGLNKHILHSSSELHRKMSYYLEEFGQS--FTGPSYGWEAGIGLPKVLGDVIESIAGAIYLDSK
>CaeeDCR
ERFETIGDSFLKFATTDYLYHTLLDQHEGKLSFARSKEVSNCNLYRLGKKLGIPQLIVANKFDAHSWLPISPLPYNLLTQQHISDKSIADAVEALIGVHLLTLGQRLEFLGDAVLDYMITRYLFEDSRQYSPGVLTDLRSALVNNTIFASLAVKFEFQKHFIAMCPGLYHMIEKFVKLCSERTTEEEIDEGQEEDIEVPKAMGDIFESVAGAIYLDSG
>DromDCR1
ERLETIGDSFLKYAITTYLYITYENVHEGKLSHLRSKQVANLNLYRLGRRKRLGEYMIATKFEPHNWLPSCFIPYNLVSQHSIPDKSIADCVEALIGAYLIECGQRLEFLGDAVLDYLITRHLYEDPRQHSPGALTDLRSALVNNTIFASLAVRHGFHKFFRHLSPGLNDVIDRFVRIQQENYLLSEEECDDAEDVEVPKALGDVFESIAGAIFLDSN
>HomsDCR
ERLEMLGDSFLKHAITTYLFCTYPDAHEGRLSYMRSKKVSNCNLYRLGKKKGLPSRMVVSIFDPPNWLPKQSISYDLHTEQCIADKSIADCVEALLGCYLTSCGQRLEFLGDAILDYLITKHLYEDPRQHSPGVLTDLRSALVNNTIFASLAVKYDYHKYFKAVSPELFHVIDDFVQFQLEKLRRSEEDEEKEEDIEVPKAMGDIFESLAGAIYMDSG
>NemvDCL1
ERLEMLGDAFLKQAVSIFLYCCYKDGDEGKLTKRKTSQLSNRALYRVACRLGLPEYLQNTQLDRVSWTTKPETARDKALHQSIPDKSVADSVEALIGAYLTTCGQRLEFLGDALLDFLVTELIYSRNTNLDPGELTDLRQALVNNNIFAEIAVKHGFNKSLFQMSPEWFNKIGVFVDHVKERDPFLTLSNDDEEGIEAPKVLGDIFESVAGAIFLDSG
>ChocDCL2
ERLEFLGDAVLKVSCTKRLFARRPHDSEGQMHNARAFRVSNERLHRLGHRFGLHHYLNFQEDTIEEWLP----SDVRGKAQKVTVKALADVVEALCGAYFLFGVQRLEFFGDAIADLCVIVYLYNRYPELGPGELTTLKGNVVSNEAFARITVRMGMHKYLYHGSTHLTAEIASFTKAIKAEIGPVGGLKKSLSEIAAPKVLGDIFESVLGAIYVDSG
>TriaDCR1a
ERLEFLGDSFLKFIIAANLFISHPKYHEGQLTNELTKIVRNDNLLKLGKSTPICEYIIGKPFNLLGWIP----GDKAVTHQKFSSKSIADVMKAILAAILLEFDQKLEFLGDTILQYIIARHFFNSHPDAKPAKLHDFQEAIVNNKCLAVIGIAIGVSKYVFQESPDLFRDIDQFAKIITCDDRTEALFENFTEEVKIPKPVSDVVEALIGAIYIDTG
>TriaDCR2a
ETLEFLGDSYLKYAVSISFFLSYSKFHEGQLSSLKSKIVSNENLYQIGIKMGLPGYIIGHNVDQNIWVPNLSMTSRVHPTQKLKNKCIADVMEALLGGILLELGQRLEFLGDAILQYIVVRHCYHANNNYKPADLHDFVEASLQNESLAVMTMVYGIHKYFFYNSPSLFSQINQLLQIVDTNEKALVYSNSLKDGVMIPKPLGDLFESLIGAIFIDCG
>NemvDCL2
ERLEIYGDAFIKYAISELLYSDFPNVNEGRLSFLRGLRVSNQQLFYLGRSRGLAPLILTKPFEPVSWVPVEPMLLPPHTFTVISDKTVADTIEALIGACLMSSGEQLEFLGDALLDYLVTRHVLQRFPRLSPGAITDLRSAVVNNYSLACLTIQRDFHKHMRSMSMALFKVVRRFVRRLSEILLTTVEDGRGGEAIEVPKVLGDLFEALLGALYVDCG
>CopcDCR1c
ERLELLGDAFLKYLASVVVFVMNPTQNEGSLHVARQRLISNKALLACATQVGLPAYICSKPFLLRGWRPKWKDPMNQNLQNLGDKKAIADVTEAIIGAAYVSGGERLEFIGDAILDFMVIRHIFDRERTLSPGGLTMLKGAMVANSTLATVCILSGIYKHLVFGSYQLSSAIEDYAEAINEREQENRMPGQFWPDIEPPKALSDVIESIIGALYISDN
>MaggDCR1a
ERLEFLGDCFLKMATSIALYTLVE-GDEFEYHVERMLDICNKNLLNWALESNLQEHIRSKSFNRRTWYP----KTEVDDEHALGDKSIADVCEALIGAAYLTAQQRLEFLGDSLLDMVCVDYLFKKHPDKDPQWLTEHKMAMVSNQFFGCVAVGLGFHRHLIHMQPALGGSITEWAELVTKKVRRGQREEDYARDFHPPKCLPDILEAYVGALFVDTG
>NeucDCR1
ERLEFLGDSFLKMATTIAIYTLIPDKGEFEYHVERMLLICNKNLFNNALEIGLEEYIRSMSFNRRQWYP----SKDARQRHVLADKSIADVCEALIGAAYLTGQQRLEFLGDALFDMVAVDYLFRKFPAADPQWLTEHKMAMVSNQFLCCLSFHLGFNKCIATMSPSILKDIAEYVTEIEEAINAGKTADEYSRDYRLPKCLSDVVEAYIGAIFVDSE
>MuccDCL1
QRLEFLGDSVLKFITSTYVFVTLPISNEFELTESRMRMISNTALFKSAIQLRLYEYICSQNLPRRFYRP----MIKSLTYHKLSDKTLADVVESTLGASYLSCLQRLEFLGDAVLDFCVTNYLFEKYHTAPPGTLHDLRKSSVNNDILSVLCIQLGLHVHIRHFSTTFPSAVKQFQELVVAS---QDEKGEYWLNFNPPKVLSDVVESLIGAVFVDAG
>MuccDCL2
ERLETLGDSLLKFIATIRLYINFPFSNEGELHHLRIRVICNRALYRSAKRLKFYRYVTSQAFNRRYWRP----TIDGLKYHKLSDKTLADIVEASLGAAYLSNGQRLEFLGDAILDFMVIRYLFARYPDADPGIITDLKDSCVNNHILGIVCIETGLYRHIIHYSGKLIRAIEFFVSEVEETKARGEAVGEYWVDFNIPKVLSDVVESMLGATFVDAG
>SchpDCR
DRLEFYGDCFLKLGASITVFLKFPDTQEYQLHFNRKKIISNCNLYKVAIDCELPKYALSTPLEIRHWCP----KCRYAVLQKLSVKRIADMVEASIGACLLDSGQQLEFLGDAVLDYIIVQYLYKKYPNATSGELTDYKSFYVCNKSLSYIGFVLNLHKYIQHESAAMCDAIFEYQELIEAFRETASENPWFWFEIDSPKFISDTLEAMICAIFLDSG
>ChocDCL1
ERLEFLGDAVLKVLFSMAAFVANPLDSEGFLSDERDIEVSNQKLADLAIEMKIQDCVAFSGVTQKSW------GTHQNKSVPISQKVLADCVEALIGAHYLQGGQRYEYLGDAIIGCLLLSHLFDQYADAGPGDLTALRGPALSNDLFARVIVSLNIHERFWFECPPFEVEIKKFANLLANE----RSGEDVCKQMTVPKVLGDLLEAIVGAVVIDKG
>CaeeDrosha
ERLEYLGDAVVELIVSHHLYFMLTHHFEGGLATYRTALVQNRNLATLAKNCRIDEMLQYS-------------HGADLINVAEFKHALANAFEAVMAAIYLDGGQRLEWLGDSVLQLIVSDFLYRRFPYHHEGHMSLLRTSLVSNQTQAVVCDDLGFTEFVIKAP--------------------------YKTPELKLKDKADLVEAFIGALYVDRG
>DromDrosha
ERLEFLGDAVVEFLSSIHLFFMFPELEEGGLATYRAAIVQNQHLALLAKKLQLEEFMLYA-------------HGSDLCHELELRHAMANCFEALMGALLLDGGQRLEFLGDTVLQLICSEYLYRHFPEHHEGHLSLLRSSLVNNRTQAVVCDDLGMPKYAVYAN---------------------------PKADLKTKDRADLLEAFLGALYVDKG
>HomsDrosha
ERLEFLGDAVVEFLTSVHLYYLFPSLEEGGLATYRTAIVQNQHLAMLAKKLELDRFMLYA-------------HGPDLCRESDLRHAMANCFEALIGAVYLEGSQRMEFLGDSIMQLVATEYLFIHFPDHHEGHLTLLRSSLVNNRTQAKVAEELGMQEYAITND------------------------KTKRPVALRTKTLADLLESFIAALYIDKD
>NemvDrosha
ERLEFLGDAVLELICSKHLFFMLPDMDEGHLATFRSALVQNRHLALLAKMLDLSDYMQFS-------------HGPDLCQEDDLNHAMANCLEALLGAVYLEAGQRLEFLGDSVLQFVVSVFLYQHFPDHHEGHLTLLRSSLVNSRSQAEIARQLNLQEFINTGP-----------------------------TNVREKMLADVLEALIAAVFVDKG
>DicdDCR1
QRLEFLGDSVLKLVSTIYLFFKYPKMSEGFLSQTRSDFTKNDHLLDVSKRLGLEEILRF-------------------TTEEEFRKPQADVIEALIGAVYIDRGQRLEYVGDAVLDFFVSDFLYATFPLAQEGQLTDYRSRLVRNSNLSSISRKLCLPPTVSKGI----------------------------RDTLPIKKLGDYLESFIGCCFVDTT
>DicdDCR2
QRLEFLGDSVLKITSSLYLFKKFDNEGEGLLSKKREFYTKNEYLTELSRRIGFDYILRI-------------------TTIGDHSKPHADLIEAFIGAIYIECGERLEFLGDAVLDFIVADYLFSKYKEQQEGYLTESKSKLVNNENLSKILKS---NKNIFSPS------------------------QQDSFKHFSVKRMGDHIESYIGGFYLKFG
>HyaaDCL2
ERLEFLGDAVLGFLIASSAFLKLPDADEGFLHQTRVDIVNNSNLGKMAETANLESLLLSA-------------FDLTKLNKEFKAKIAADCFEALLGALYKDQGERIEFLGDAVLQLLSSEFLVDAFPYHQEHLLTQVRSSLVKNTKLAIVAREAGYEEFIRLGN-----------------------IVKKDGNLYVEDVLADVFEASLGAVFMENP
>PertDCL2
ERLEFLGDAVLGFLVASSAFLKLPNANEGFLHQTRVDIVNNNNLGKMAKTANFESLLLSA-------------FDLAKLNEELKAKITADCFEALLGALFKDQGERIEFLGDAVLQLLSSEFLVDAFPYHQEHLLTQVRSSLVKNTKLAIVARKAGYEEFIRLGN-----------------------EVKKNGNLYVEDVLADVFEATLGAVYLENP
>PhyiDCL2
ERLEFLGDAVLGFLVASSAFLKLPEADEGFLHQTRVDIVNNENLGKMAKTANFESLLLTA-------------FDLAKLNEDIKAKITADCFEALLGALYKDQGERIEFLGDAVLQLLSSEFLVDAFPYHQEHLLTQVRSSLVKNKKLAIVARKAGYEEFIRLGK-----------------------LVKENGNLYVEDVLADVFEATLGAVYMENP
>PhysDCL2
ERLEFLGDAVLGFLVASSAFLKLPNADEGFLHQTRVDIVNNISLGKMAKTANFGCLLLSA-------------FDLAKLNEDTKGKITADCFEALLGALYKDQGERIEFLGDSVLQLLSSEFLVDAFPYHQEHLLTQVRSSLVKNKKLAIVARNAGYEEFIRLGN-----------------------EVKKNGTLYVEDVLADVFEATLGAVYMENP
>PytuDCL2
ERLEFLGDAVLSFLVASSTFLKLPNANEGFLHQARVDIVNNDNLGKMARTANFESLLLSA-------------FDPANLKPDTMTKIVADCFEALLGALYKDQGERIEFLGDAVLQLLSSAFLVDVFPYYQEHLLTQVRSSLVKNTRLAVVARDAGYEEFIRLGN-----------------------LVKTSGDLYVEDVLADVFEASLGAVFLENV
>SappDCL2
GRLEFLGDAALSLVAACATFLRLRAAPEGQLTTMRASIVSNDTIGEMAMKLGLQHLVLSA-------------YDVTTAPVKLVQKIAADCLEALLGALLVDLGERLEFLGDAVLDIVVSYHLWSAFPHQHENLLSKVRSALVNNARLGHIGAAHGFEDVIRLGT------------------------TVVANGLRLPAVIADAFEALLAASFLENW
>CopcDCR1a
QRLETLGDAVLQLCTTVHLFNQYPNRHEGQLTTLRRATVSNKFLLQRALEMGLEEYITVEIASVARWRYDADTAPPRSVRTLVPRRSLQDCMEALLGASFLQGGQRLEFLGDAILDLVVVHYLYEKFPEANSHQLSLLRAKVICAPTLAYLAIKLGVHKILLINNMGLYRAIEAYVPVFEDI--TDEEIARSYYKFDPPKAISDVFESLVGAVLVDSG
>TettDCR2a
ERYEFLGDTVLKCLSSTQIYFEHPKSMEDHLHVHRTIIIQNRNLAQIAVKKKIFKYILSSKIE--TLSPIPNLLRLEPTYRHIKGKTLADTLE-----------QRLEFLGDAVLDLIIVEYLFNKFPNSDPGELTQMKTSLVQNKTLCLINLMKGFYKFIIGSIQHNKEEIELLLNNVEMFMGDTSLMYDTTYNQSLIKTLGDVIESLVGAIFIDNN
>TettDCR2b
ERYEFLGDTVLKCLSSTQIYFEHPKSMEDHLHVHRTIIIQNRNLAQIAVKKKIFKYILSSKIE--TLSPIPNLLRLEPTYRHIKGKTLADTLESIIGVFFQQKKQRLEFLGDAVLDLIIVEYLFNKFPNSDPGELTQMKTSLVQNKTLCLINLMKGFYKFIIGSIQHNKEEIELLLNNVEMFMGDTSLMYDTTYNQSLIKTLGDVIESLVGAIFIDNN
>TriaDCR2c
ERLEILGDSYLKFITTADYFFRNPNMKEGAMSLMRAINVSNSHLSRTSKLKGLTLYQFNTPFKLKQWLPGSKQRDSESFKQVMSVKNISDTVEGLVGVYSLASGQRLEYLGDAILEYLLIEFVYCRKPYFGPGKISHFKSVMTRNQTFSLIAIAFQFYTHIRCHSKDIMDSIQNFKEILLDNANLAYQLYTSNRYQKLPKVCADVFEAFIAAIYLDCG
>DromDCR2
ERLEILGDSFLKLSATLYLASKYSDWNEGTLTEVKSKLVSNRNLLFCLIDADIPKTLNTIQFTPRTWLPFSSEVNFCVGLVTIPNKVIADTLEALLGVIVKNYGQELEFIGDAILDFLISAYIFENNTKMNPGALTDLRSALVNNTTLACICVRHRLHFFILAENAKLSEIISKFVNFQESQGVPPKGEFNMSTNVDVPKALGDVLEALIAAVYLDCR
>PartDCR2a
QVLEFLGDANLKLLSSIEVFVQFPFANEHLLHLERARIVSNENLRKFSIIHRFFNCIKCTNF---DYSPGEVITELPKNYQPIPEKVHSDVVEALNGAFLIQYDERLEFLGDSVLDSVVVEWLVKEFNKEKVEDLALKKQCVVCNKALALVTLHYKLDQFLLHPTKENHQTLNKIKQMYNEY---YDDISKMYTSEPIIKILGDVFESIVGAIFVDSS
>NaegDCR1
EKLEFFGDSILKYIVSKHIYHEFPLYSSGSLSQLQHKFVSNYFLASVARNTRLPLFIITEPLNTS----FKSNKFADETNIEAEYKVLADVVESIIGFCYHIFGERLEFLGDSVLGLIVTSKIFEKFHKFSLGMMSKLREKIVMNKNFANLCIENQLQNYIIFSGNHIAQQV-----------------VHSKDDGEYVKMLSDVFESLAGALFVDSH
>PartDCR1a
QNLEMLGDSVIKYLTSAMLFEDKGLNNESLLSSLRIKLITNKHLSDVYSILQIRTMNSK----------HMTTTINDVDDFKLSRKQQADIYEAICGACYIRDYERLEFLGDAILEFLIVANVHKECEKLCPGMLHTAKISLLDNGFMGTMALYHGYHQYAIGLCQETQNEIEKVLEALRQE-EFNEFYLINQYSTQIPKIMGDLWESVAACIMIEYG
>PartDCR1b
QNLEMLGDVVIKYLTSAMLFEDSKYKTENTLSSARVRLITNKHLSSIYGNLKLNAMNFK----------HMMMIINEHEDSKLSQKQQADIYEALCGACYIKNYERLEFFGDAILELLVIVNVHKECEKLCPGMLHTAKISLLDSGFMGTMAIYHNFHQYARNLPKEIQNSIKKALALLRQD-QFTDFRRINQYSQQIPKIMSDLWESVAACILVEYG
>PartDCR1c
ENLEVLGDSVLKYVITADIFKQYKLLDEGEMTSLRSRLIMNTFLAQLFEQLGLEQFIINQDLHFK----PLVNDIISSENKQLQISQKADIYEAIIGGVFETTQDRLEFLGDAAIELLVISYAFRVARELNPGLLSTWKQYLLGNKFMGEQTIKMGLKPQVN----------------------------------EIPKLYGDIFQSVAAAILLDSG
>PartDCR1d
ENLELLGDSVLKYVVTVDIFRQYELLDEGEMTSLRSRLIMNTFLAQLFEQLGLQHYIINQDLHFK----PLVNDMISSDNKQLQISQKADIYEAIVGGVFEVTQDRLEFLGDAAIELLVISYIFRAARELNPGLLSTWKQQLLGNKFMGEQTIRMGLKPHIN----------------------------------EIPKLYGDIFESVAAAILLDSG
>TettDCR1
ELLEVIGDVVIKYISSLYLYLHLPNQSENALTMIRTIFINNKYLGISAFRNGLQFYVQTKRPSSYDWRFFTEAPQDQKQSFQLSYSNLSDTLESVVGCFYASNQQILEFLGDALIEILVVSHGYHISRNNSPYFFCEMKSLLLSNDFMSRMAILNKFHYYALNISKYQQDEIIQFIEDCNLN---TKFKESVSHQANSPKVLGDLWESVAGAIIMDSD
>NaegDCR2
ERYEFFGDTILKYAVVLDIVLRFPFENMKFYNEEKTAKVSNSNLRKLAQKLSIMDFFIETQYYHHGIAF----SKSEQEASVKGKKVRADIIESLIGLVGKHSIETLEFVGDAVLDLYVSRTMFHNFY-LDQSEMHTFRSNFVRNTALEKIAKDFRIDQLLFVKKK------------------------------LKAKSISDVMEALIGAVALDSN
>EdhaDCL
ERFEFLGDSVLKFVTSKYLFITKT-KTLGFYVTKKDSLISNAALFDIAKKINLHHYFTSINFHKNIFQPIMNNYVNPLDDENRTIKVYADILEAIIGSIYLESGNVLELLGDCALDLVVTEKIYHEYSQANPEELHCRRKSMVNNFSLARVLFKTGLCQVMHICFDRIAEKL-------------------TRDGEAVNKAFGDILESVCGAILVDLD
>NosbDCL
ERLEFIGDSVLKFSISKFLFKERG-YDLCKIVSTKDNLICNNYLYEVSKEMNLKKYISLIKFSENTFQPKYSLKQASESKTVANKKVFADIIEALIGAHYVEHGQKLELIGDCFLDLKVSDYIYKNYTEASPFDLHTLRKSLVNNFTFATILFKSGLNDLVETGL---------------------RGEYSNFTHHKVSKVYSDLFEAIAGAVVLDSD
>TrahDCL
ERLEFLGDCILKYLVTKFFMLCFE-YDTGLIVDSKCRIIENSNLTLIGRKLKLESYFSNL-----VFQPTAFNSQTTICSQISSEKTYADIVEAIIGACYVENGEKLELIGDSILDVFVTKSIFNEY--SCPFALHEARKNLVNNQIYGNVLYTSKLFHYIETCF-------------------DKDELRDSYLVNNYKKLYGDIFEAINGAILLDLD
>CopcDCR1b
QRLETLGDTVLKFLAGIQIFAEYPMWHEGYLTKRKDHAVANVRLAKECVKRGVVRWIIRDRLLGKKWKPKKKKKKNKQANKQLSTKVLADVIESLIGAAYISGGERMEFIGDSILDMVVTDMLYRAPREYSPGHIHLRRSAVVNGHFLAYICLGIHLSQCLLHSSQQVLDDLRNTVERYELREHGSIFPWSSLTRLQAPKFLSDIVESTIGAAFIDSG
>MaggDCR1b
ERVEFLGDAVLKLGAAVTCATNNLHFPEGYLSLLKDRLVSNSRLCKAATALGLDQFIITRQYSLKQWRNMLTAPEPPTNTRKMSSKTLADVTEALIGAAYIEGGERLEFLGDSVLDFVVVARLFSVKDPIEHYNMHLLRTAVVNGEFLGFLAMELPLFGFLRHNADDQQLAEERHAEMAPGIEHGQRYPWDLLARLRISKVHSDVLEAVIGAVWVDSG
>NeucDCR2
ERLEFIGDTILKFCACLTASALFPNHHERLLSQWKDKLVNNVRLCRASRDFGLDEYIINSAASK-KWRPDEMKSPISAETRQMSSKMVADVVESLIGAAYMCGGERLEFLGDAILDVIVVKRLMAETGPLAHNDMHEHLSSVVTADIMAFLAMEWPFWRFMRHNSQTQTATIERYLTLRDEIWKHNTLPWALLARMGPQKFYSDIVESLIGAVWVDSG
>PertDCL1
ERLEILGDTFLKLETSWYMYEQRKDSQEGQLTQLRRDIIRNDRLNQFALAARLHHYILYPVEQHPCWKP--SCMGKTPDPVVAPSKWIADVLEAIAGAYLVGKGERLEYLGDALIEYLTLSYAFLMYDKWLPGSLSQWKSATVSNDALGKTALVFGVDECIFAGAVRIDRETMNRVNNVERKKAKCKSASACGKSHSLPKMYADVFEALVAAVFLDSG
>PhyiDCL1
ERLEILGDTFLKLETSWYMYEQRKDYQEGQLTQLRRDIIRNDRLNQFALAARLHHYMLYPVEQHPCWKP--SCMGKTPDPVVAPAKWIADVLEAITGAYLVGQGERLEYLGDALIEYLTLSYAFLMYDKWLPGSLSQWKSATVSNDALGKTALAFGVDECIFAGAVRIDRETMDRVAGIERKKAKSKNAPNGGNSHTLPKMFADVFEALVAAVFLDSG
>PhysDCL1
ERLEILGDTFLKLETSWYMYEQRKDSQEGQLTQLRRDIIRNDRLNQFALAARLHHYILYPVEQHPCWKP--SCMGKTPDPVVAPSKWIADVLEAITGAYLVGQGERLEYLGDALIEYLTLSYAFLKYDKWLPGSLSQWKSATVSNDALGKTALAFGVDECIFAGTVRIDRETMERVANIERKKARGKSASSGGNNHTLPKMFADVFEALVAAVFLDSG
>PytuDCL1
ERLEILGDTYLKLETSWFMYENRKDSQEGDLTRLRRDIIRNDRLNTFALTARLHHYILYPIEQHPFWKP--SCMGKTPKPVVAPSKWIADVLEAICGAYLLGQGERLEYLGDAIIEYLTLSYAFLAHDKWLPGSLSQWKSATVSNDALGKTALAFGVDECICAGAVRMDRETMQIVDRIERKSKKKKPKLTGTNPMSLPKMFADVFEALVAAVFLDSG
>AlblDCL1
ERCEVLGDTFLKLETSWYMYQMRRDPDEGTLSMLRRDIIRNDRLCQFSLLKELHHYIVYPLEQHPCWKP--SCMGKTPQSINAPSKWIADVLEAICGAYIIGHGERLEYLGDALIEYLTVSYAFLAHDTWLPGSLSNWKAATVSNDALGKTAIAFGVDEAICLGHVQFDREIMNKIKTIPRKRNSTTKSNCTTNLLALPKILADVMEALVAAVFLDSG
>SappDCL1
ETLETLGDCYLKLESTWFLYERRWDANEGALHMTRTDIIRNDRLCLKAISLELHKLMTHPLDTQPHWKP--SCVGRTPQSLVAPVKWVADTVEAMCGAYIAGLGERLEFLGDALIEYLVLTYATTTYPSWQPGDLTNWKGATVSNDALGKTALILHVDHVMLTGAVKMDPKMTANLRLVKHQRAGMPVEASALDHVSMPKMYADVFEALVAAVFLDAG
>EctsDCL
ERLETLGDAWLNYYAGFVVFQDKPVMEEGMMTLLRKNVVSNARLLKCADGRGLREFMYPPILGRPMWSP---SLLPLPPPVKASKKTIADVVEALLGAALVAGGQRLEFLGDAVLGWMVTAHLYFASSAFTPAELTRIKSSCVCNASLWVIALRLDVHHVLRASP-KILGHIHAFIE-----------NNGVSGTGTAPKHPADVLEALIGAVFIDSS
>TriaDCR2b
ERLEFLGDRYLNYKITLTTLLEHPSWSINEVINRMRFLTKNKKLFRLGAGRRIPYYIVGCPFNQNSWVP----MSREYTHQPLTKKAIADCVEGLIGYLCLVCGEKLAFLGDTLLIYQICLFLYTQYTDYQPKDYHLLLEYLTCNRMYGIVAIASDLCKFLLHKSRELTLQIDEIYQALEADMKTTLLLEKLSIEQFVPKELGDTFAAVVAAVFLDNY
>TrivDCR
ERLEYLGDTVLDLLFGISVFNGCYNANEGLMSELKIAFVKNRTFSKISEILDLKSLLCT----------------STPTNYDLGKKGSADLFEALFGAILLDSNERIEFIGDLIVKYSLIVSQMEAFPNATESGMSIASSFLKSNDFLGKRAYKIGLIDLLSIVR-----------------NSSEDAAKGDIDESRTPKYYGDVFEAITAAIAGTFG
>TriaDCR1b
NKIKYIGKVFIKLVLAVNLYQTCPDDNSYALTMKRRQQSSEFYLFNLAAKTNIPSYIISKPFNQLCWIPAERTIIESITDNFLSVKSIAECISAIVGALLFPDNEKLEFVGDSILNYLVIKYLFLATDQ-DITRSKFFYGIAISNEVYGLLSYAYNFHHLFYQSP-FVKEMILGFEKKTADLWVYTIFSKSIDDDFSIPKELADVFESLAAAIYFDSG
>NaegDCR3/Drosha
ERLEFMGDSVVNLTACVELIKSNDDSKKGDWNAGFTVLIANDSITREAEKLQISEHFLN-------------------SSDKFSKKAQSNVIESIIGALYMAEGEQLKLLGSALLKFMVTEFVYKRFTEAQPSKLTLLAHQIISKQGKVFSAIHFRFDQFLMKTD--------------------------IDADYSEIQQSYDCFTALLGAIFMDQD
>ChlrDCL1
ERLETLGDAVLKYLATLYVYGTVPVSHEGVMSYKRDQLVANEALYGRALEAGLQHHMRAE---------------EAARAQEVRGKRLADCVEALVGCHLAPGVQLLEFLGDAVVGLLASLWAYSLG--GSPRDMSMTREMLVRNDTLAACCLGSRLSTALRVRHRQLQLAIEEYGVALLMSSSSSSSSSSAVAAPRAPKVLADVVEAALGAIWLDSG
>ChlrDCL2
DRLEFLGDAALKLLAQVYVFLRPPPPHKPNPPTTHPQTLAHHAL---GPRLRLAACLRAEASGAPRLTPAEQRLAATRVLGGVRGKRLADCVEALIGAHLLQPLQRLEFLGDAVLGLVVSFWVFSAG--GSAEAMSTRRRDLVSNGPLAEAAARLGLQRHLRAGS-ALVAAVARFVDIYLAAGGSGGGKKAEPRILLAPKALADLVEALVGAVYLDSG
>ChlrDCL3
DRLEFLGDSVLKHIAVLFTFLRDPTCHEGVLSFKRDALIAN----------ELPALLRAEERGRP---------LVVRVLKGFKGKRLADGVEALIGALLLPVLQRLEFLGDAVMGTVVSFWLFRAG--GSAEAMTARRKALVSNGPLAAAAVCLGLQRHLRVGSSALLGTLGAFVEEVQAAAAAAAAAVPRVRVLCAPKVLADVVEALIGAVYLDSG
>VolcDCL
DRLEFLGDAVLKLLAHVYVYLR-------------------------------------------------------ERVAGVNGKRLADAVEA----------QRVEFLGDGVLGMVASVWAFCSVPSGTAEHMTTHRTALVSNGPLAAAAVRRGLHQHLRTGS-SLMAAINNFVAAYQEGALAAGDLEGEQDALRAPKALADLVEALVGAVYLDTG
>PhatDCR1
ERLEFLGDAVLGFCLALNAMTR---NASEELGLVISNAGKNKALAAICHRADLEALVTY----------AYRPGQSIKANVSLESQKTSDIVESVIASVYLSDMDTLGQLGGYSLQLAISEDAFRRFPEAEPRDLHLVRACAIADDVVVYIMLKAGLD----------------------------------------------------GALYEQ--
>ThapDCR
ERLESLGDAVLLFFIVLNVFAAKSPSDEDLFRSVITMQGRNKVLVRAGMRLGMHVL------------------------LDCKQKKLSDVFESILGAAYILDSEKLYYVGNSALQLKLVEEIYHHHTEATSGDIHFMKVVMLSDDSMAYILVKNGLHKCLFDRC---------------------------------------------------DD
>AlblDCL2
DRLAFLGNHALKFLAAFSLSFKIADGSDNPMEQAPS-VVLDETVRDITQSVGLDSLLQCA-------------FNLSTLKSDVKQSMFENCIRALVGAIYLASGEALEHLGDAMINMVVAAFLIHTFPCSKDELLLHVQSHVTSNEQRILAARKAGIAHLLPLLC-----------------------DEYEEEQINGSDKLARVFNTTLGFLFLEND
