# Supplementary material for: Diverse Evolutionary Trajectories for Small RNA Biogenesis Genes in the Oomycete Genus Phytophthora
Source: Front Plant Sci. 2016 Mar 15;7:284. doi: 10.3389/fpls.2016.00284 (PMC4791657; doi:10.3389/fpls.2016.00284)
Supplement: Supplementary file 4 [file DataSheet4.FASTA]

>DromDrosA
ERLEFLGDAVVEFLSSIHLFFMFPELEEGGLATYRAAIVQNQHLALLAKKLQLEEFMLYAHGSD--------------------LCHELELRHAMANCFEALMGALLLDGG
>HomsDrosA
ERLEFLGDAVVEFLTSVHLYYLFPSLEEGGLATYRTAIVQNQHLAMLAKKLELDRFMLYAHGPD--------------------LCRESDLRHAMANCFEALIGAVYLEGS
>NemvDrosA
ERLEFLGDAVLELICSKHLFFMLPDMDEGHLATFRSALVQNRHLALLAKMLDLSDYMQFSHGPD--------------------LCQEDDLNHAMANCLEALLGAVYLEAG
>CaeeDrosA
ERLEYLGDAVVELIVSHHLYFMLTHHFEGGLATYRTALVQNRNLATLAKNCRIDEMLQYSHGAD--------------------LINVAEFKHALANAFEAVMAAIYLDGG
>DicdDCR1A
QRLEFLGDSVLKLVSTIYLFFKYPKMSEGFLSQTRSDFTKNDHLLDVSKRLGLEEILRFTTEEE--------------------------FRKPQADVIEALIGAVYIDRG
>DicdDCR2A
QRLEFLGDSVLKITSSLYLFKKFDNEGEGLLSKKREFYTKNEYLTELSRRIGFDYILRITTIGD--------------------------HSKPHADLIEAFIGAIYIECG
>DromDrosB
QRLEFLGDTVLQLICSEYLYRHFPEHHEGHLSLLRSSLVNNRTQAVVCDDLGMPKYAVYANPKA------------------------DLKTKDRADLLEAFLGALYVDKG
>CaeeDrosB
QRLEWLGDSVLQLIVSDFLYRRFPYHHEGHMSLLRTSLVSNQTQAVVCDDLGFTEFVIKAPYKT-----------------------PELKLKDKADLVEAFIGALYVDRG
>NemvDrosB
QRLEFLGDSVLQFVVSVFLYQHFPDHHEGHLTLLRSSLVNSRSQAEIARQLNLQEFINTGPTNV--------------------------REKMLADVLEALIAAVFVDKG
>HomsDrosB
QRMEFLGDSIMQLVATEYLFIHFPDHHEGHLTLLRSSLVNNRTQAKVAEELGMQEYAITNDKTK---------------------RPVALRTKTLADLLESFIAALYIDKD
>EsccRnc
ERLEFLGDSILSYVIANALYHRFPRVDEGDMSRMRATLVRGNTLAELAREFELGECLRLGPGEL--------------------KSGGFRRESILADTVEALIGGVFLDSD
>SaleRnc
ERLEFLGDSILSFVIANALYHRFPRVDEGDMSRMRATLVRGNTLAELAREFDLGECLRLGPGEL--------------------KSGGFRRESILADTVEALIGGVFLDSN
>PseaRnc
ERLEFLGDAILNFVIGEALFHHFPQAREGQLSRLRARLVKGETLALLARGFEVGDYLRLGSGEL--------------------KSGGFRRESILADAMEALIGAIYLDTG
>HyaaDCL2B
ERIEFLGDAVLQLLSSEFLVDAFPYHQEHLLTQVRSSLVKNTKLAIVAREAGYEEFIRLGNIVK--------------------KDGNLYVEDVLADVFEASLGAVFMENP
>PertDCL2B
ERIEFLGDAVLQLLSSEFLVDAFPYHQEHLLTQVRSSLVKNTKLAIVARKAGYEEFIRLGNEVK--------------------KNGNLYVEDVLADVFEATLGAVYLENP
>PhysDCL2B
ERIEFLGDSVLQLLSSEFLVDAFPYHQEHLLTQVRSSLVKNKKLAIVARNAGYEEFIRLGNEVK--------------------KNGTLYVEDVLADVFEATLGAVYMENP
>PhyiDCL2B
ERIEFLGDAVLQLLSSEFLVDAFPYHQEHLLTQVRSSLVKNKKLAIVARKAGYEEFIRLGKLVK--------------------ENGNLYVEDVLADVFEATLGAVYMENP
>PytuDCL2B
ERIEFLGDAVLQLLSSAFLVDVFPYYQEHLLTQVRSSLVKNTRLAVVARDAGYEEFIRLGNLVK--------------------TSGDLYVEDVLADVFEASLGAVFLENV
>SappDCL2B
ERLEFLGDAVLDIVVSYHLWSAFPHQHENLLSKVRSALVNNARLGHIGAAHGFEDVIRLGTTVV---------------------ANGLRLPAVIADAFEALLAASFLENW
>HyaaDCL2A
ERLEFLGDAVLGFLIASSAFLKLPDADEGFLHQTRVDIVNNSNLGKMAETANLESLLLSAFDLT--------------------KLNKEFKAKIAADCFEALLGALYKDQG
>PertDCL2A
ERLEFLGDAVLGFLVASSAFLKLPNANEGFLHQTRVDIVNNNNLGKMAKTANFESLLLSAFDLA--------------------KLNEELKAKITADCFEALLGALFKDQG
>PhyiDCL2A
ERLEFLGDAVLGFLVASSAFLKLPEADEGFLHQTRVDIVNNENLGKMAKTANFESLLLTAFDLA--------------------KLNEDIKAKITADCFEALLGALYKDQG
>PhysDCL2A
ERLEFLGDAVLGFLVASSAFLKLPNADEGFLHQTRVDIVNNISLGKMAKTANFGCLLLSAFDLA--------------------KLNEDTKGKITADCFEALLGALYKDQG
>PytuDCL2A
ERLEFLGDAVLSFLVASSTFLKLPNANEGFLHQARVDIVNNDNLGKMARTANFESLLLSAFDPA--------------------NLKPDTMTKIVADCFEALLGALYKDQG
>SappDCL2A
GRLEFLGDAALSLVAACATFLRLRAAPEGQLTTMRASIVSNDTIGEMAMKLGLQHLVLSAYDVT--------------------TAPVKLVQKIAADCLEALLGALLVDLG
>SaccDCR1
ERLEFLGDSWLGALVAYIIYKKYPYANEGALSKMKEAIVNNNNLEKICEKLGFKERLKENIPRS-------------------SMKIKDRLTKNYADCVEAYIGALVIDRF
>DicdDCR1B
QRLEYVGDAVLDFFVSDFLYATFPLAQEGQLTDYRSRLVRNSNLSSISRKLCLPPTVSKG-------------------------IRDTLPIKKLGDYLESFIGCCFVDTT
>DicdDCR2B
ERLEFLGDAVLDFIVADYLFSKYKEQQEGYLTESKSKLVNNENLSKILKSN---KNIFSPSQQD---------------------SFKHFSVKRMGDHIESYIGGFYLKFG
>CopcDC1aA
QRLETLGDAVLQLCTTVHLFNQYPNRHEGQLTTLRRATVSNKFLLQRALEMGLEEYITVEIASVARWRYIL---GEDADTAPPRSVRTLVPRRSLQDCMEALLGASFLQGG
>AgrtRnc
ERLEFLGDRVLGLCVAELLFSTFRNASEGELSVRLNQLVSAESCAAIGDEMGLHNFIRTGSDVK--------------------KLTGKAMLNVRADVVESLIATLYLDGG
>SchpDCRB
QQLEFLGDAVLDYIIVQYLYKKYPNATSGELTDYKSFYVCNKSLSYIGFVLNLHKYIQHESAAMCDAIFEY--------SENPWFWFEIDSPKFISDTLEAMICAIFLDSG
>DromDCR2B
QELEFIGDAILDFLISAYIFENNTKMNPGALTDLRSALVNNTTLACICVRHRLHFFILAENAKLSEIISKFEAEKGVPPKGEFNMSTNVDVPKALGDVLEALIAAVYLDCR
>DromDCR1B
QRLEFLGDAVLDYLITRHLYEDPRQHSPGALTDLRSALVNNTIFASLAVRHGFHKFFRHLSPGLNDVIDRFL-----LSEEECDDAEDVEVPKALGDVFESIAGAIFLDSN
>HomsDCRB
QRLEFLGDAILDYLITKHLYEDPRQHSPGVLTDLRSALVNNTIFASLAVKYDYHKYFKAVSPELFHVIDDFL----RRSEEDEEKEEDIEVPKAMGDIFESLAGAIYMDSG
>CaeeDCRB
QRLEFLGDAVLDYMITRYLFEDSRQYSPGVLTDLRSALVNNTIFASLAVKFEFQKHFIAMCPGLYHMIEKFMYMVTTEEEIDEGQEEDIEVPKAMGDIFESVAGAIYLDSG
>NemvDCL1B
QRLEFLGDALLDFLVTELIYSRNTNLDPGELTDLRQALVNNNIFAEIAVKHGFNKSLFQMSPEWFNKIGVFQISKDPFLTLSNDDEEGIEAPKVLGDIFESVAGAIFLDSG
>AratDCL1B
QRLEFVGDAVLDHLITRHLFFTYTSLPPGRLTDLRAAAVNNENFARVAVKHKLHLYLRHGSSALEKQIREF--------GFNSFGLGDCKAPKVLGDIVESIAGAIFLDSG
>OrysDCL1B
QRLEFVGDAVLDHLITRHLFFTYTDLPPGRLTDLRAAAVNNENFARVAVKHKLHVHLRHGSSALETQIREF--------GFNSFGLGDCKAPKVLGDIVESIAGAIFLDSG
>AratDCL3B
ERLEFLGDSVLDFLITRHLFNTYEQTGPGEMTDLRSACVNNENFAQVAVKNNLHTHLQRCATVLETQINDY--------DETGRSIPSIQGPKALGDVVESIAGALLIDTR
>OrysDCL3B
ERLEFLGDAVLDILLTRYLFNSHKDTNEGELTDLRSASVNNENFAQVAVKHNFHHFLQHSSGLLLDQITEY--------KVELLSDGLPKGPKVLGDIVESIAGAILLDTK
>AratDCL2B
QRLEFLGDSVLDYLITKHLYDKYPCLSPGLLTDMRSASVNNECYALVAVKANLHKHILYASHHLHKHISRT--------QSTFGWESDISFPKVLGDVIESLAGAIFVDSG
>OrysDCL2B
QRLEFLGDAILDHLFTEYYYSKYPDCTPELLTDLRSASVNNNCYAHAAVKSGLNKHILHSSSELHRKMSYY--------GPSYGWEAGIGLPKVLGDVIESIAGAIYLDSK
>AratDCL4B
QRLEFLGDAVLDYLMTSYFFTVFPKLKPGQLTDLRSLSVNNEALANVAVSFSLKRFLFCESIYLHEVIEDY--------PLASGQSEGPRCPKVLGDLVESCLGALFLDCG
>OrysDCL4B
QRLEFLGDAVLEYVITSYLYSTYPDIKPGQITDLRSLAVGNDSLAYAAVEKSIHKHLIKDSNHLTSAISKF--------NSEKDLLEEPACPKALGDIVESCIGAVLLDSG
>NemvDCL2B
EQLEFLGDALLDYLVTRHVLQRFPRLSPGAITDLRSAVVNNYSLACLTIQRDFHKHMRSMSMALFKVVRRFYSKLLLTTVEDGRGGEAIEVPKVLGDLFEALLGALYVDCG
>ChocDCL2B
QRLEFFGDAIADLCVIVYLYNRYPELGPGELTTLKGNVVSNEAFARITVRMGMHKYLYHGSTHLTAEIASF-------VGGLKKSLSEIAAPKVLGDIFESVLGAIYVDSG
>MuccDCL1B
QRLEFLGDAVLDFCVTNYLFEKYHTAPPGTLHDLRKSSVNNDILSVLCIQLGLHVHIRHFSTTFPSAVKQF--------DEKGEYWLNFNPPKVLSDVVESLIGAVFVDAG
>MuccDCL2B
QRLEFLGDAILDFMVIRYLFARYPDADPGIITDLKDSCVNNHILGIVCIETGLYRHIIHYSGKLIRAIEFF--------EAVGEYWVDFNIPKVLSDVVESMLGATFVDAG
>CopcDC1cB
ERLEFIGDAILDFMVIRHIFDRERTLSPGGLTMLKGAMVANSTLATVCILSGIYKHLVFGSYQLSSAIEDYYALAEQENRMPGQFWPDIEPPKALSDVIESIIGALYISDN
>MaggDC1aB
QRLEFLGDSLLDMVCVDYLFKKHPDKDPQWLTEHKMAMVSNQFFGCVAVGLGFHRHLIHMQPALGGSITEWQREEDYARDFW---IEVHHPPKCLPDILEAYVGALFVDTG
>NeucDCR1B
QRLEFLGDALFDMVAVDYLFRKFPAADPQWLTEHKMAMVSNQFLCCLSFHLGFNKCIATMSPSILKDIAEYKTADEYSRDYWVHITHASRLPKCLSDVVEAYIGAIFVDSE
>TettDC2aB
QRLEFLGDAVLDLIIVEYLFNKFPNSDPGELTQMKTSLVQNKTLCLINLMKGFYKFIIGSIQHNKEEIELLVEMFMGDTSLMYDTTYNQSLIKTLGDVIESLVGAIFIDNN
>TettDC2bB
QRLEFLGDAVLDLIIVEYLFNKFPNSDPGELTQMKTSLVQNKTLCLINLMKGFYKFIIGSIQHNKEEIELLVEMFMGDTSLMYDTTYNQSLIKTLGDVIESLVGAIFIDNN
>CopcDC1aB
QRLEFLGDAILDLVVVHYLYEKFPEANSHQLSLLRAKVICAPTLAYLAIKEGVHKILLINNMGLYRAIEAYPVFEDITDEEIARSYYKFDPPKAISDVFESLVGAVLVDSG
>ChocDCL1B
QRYEYLGDAIIGCLLLSHLFDQYADAGPGDLTALRGPALSNDLFARVIVSLNIHERFWFECPPFEVEIKKF-ANLLANERSGEDVCKQMTVPKVLGDLLEAIVGAVVIDKG
>TriaDC1aB
QKLEFLGDTILQYIIARHFFNSHPDAKPAKLHDFQEAIVNNKCLAVIGIAIGVSKYVFQESPDLFRDIDQFMNYNDRTEALFENFTEEVKIPKPVSDVVEALIGAIYIDTG
>TriaDC2aB
QRLEFLGDAILQYIVVRHCYHANNNYKPADLHDFVEASLQNESLAVMTMVYGIHKYFFYNSPSLFSQINQLLSTEEKALVYSNSLKDGVMIPKPLGDLFESLIGAIFIDCG
>NaegDCR2B
ETLEFVGDAVLDLYVSRTMFHNF-YLDQSEMHTFRSNFVRNTALEKIAKDFRIDQLLFVK-------------------------KDLKLKAKSISDVMEALIGAVALDSN
>TrivDCRA
ERLEYLGDTVLDLLFGISVFNGYNYANEGLMSELKIAFVKNRTFSKISEILDLKSLLCTSTPTN-----------------------YDLGKKGSADLFEALFGAILLDSN
>CopcDC1bA
QRLETLGDTVLKFLAGIQIFAEYPMWHEGYLTKRKDHAVANVRLAKECVKRGVVRWIIRDRLLGKKWKPRYKVQGEKKKKKKNKQANKQLSTKVLADVIESLIGAAYISGG
>MaggDC1bA
ERVEFLGDAVLKLGAAVTCATNNLHFPEGYLSLLKDRLVSNSRLCKAATALGLDQFIITRQYSLKQWRNML-------TAPEPPTNTRKMSSKTLADVTEALIGAAYIEGG
>NeucDCR2A
ERLEFIGDTILKFCACLTASALFPNHHERLLSQWKDKLVNNVRLCRASRDFGLDEYIINSAASK-------VEDYMDEMKSPISAETRQMSSKMVADVVESLIGAAYMCGG
>PertDCL1A
ERLEILGDTFLKLETSWYMYEQKDISQEGQLTQLRRDIIRNDRLNQFALAARLHHYILYPAEVE-------PFQCWKPSCMGKTPDPVVAPSKWIADVLEAIAGAYLVGKG
>PhysDCL1A
ERLEILGDTFLKLETSWYMYEQKDISQEGQLTQLRRDIIRNDRLNQFALAARLHHYILYPAEVE-------PFQCWKPSCMGKTPDPVVAPSKWIADVLEAITGAYLVGQG
>PhyiDCL1A
ERLEILGDTFLKLETSWYMYEQKDIYQEGQLTQLRRDIIRNDRLNQFALAARLHHYMLYPAEVE-------PFQCWKPSCMGKTPDPVVAPAKWIADVLEAITGAYLVGQG
>PytuDCL1A
ERLEILGDTYLKLETSWFMYENKDISQEGDLTRLRRDIIRNDRLNTFALTARLHHYILYPAQIE-------PFEFWKPSCMGKTPKPVVAPSKWIADVLEAICGAYLLGQG
>AlblDCL1A
ERCEVLGDTFLKLETSWYMYQMRDIPDEGTLSMLRRDIIRNDRLCQFSLLKELHHYIVYPAELE-------PFSCWKPSCMGKTPQSINAPSKWIADVLEAICGAYIIGHG
>SappDCL1A
ETLETLGDCYLKLESTWFLYERWDLANEGALHMTRTDIIRNDRLCLKAISLELHKLMTHPSILD-------PFIHWKPSCVGRTPQSLVAPVKWVADTVEAMCGAYIAGLG
>EctsDCLA
ERLETLGDAWLNYYAGFVVFQDKPLMEEGMMTLLRKNVVSNARLLKCADGRGLREFMYPPRSIL-------RPFDMWSPSLLPLPPPVKASKKTIADVVEALLGAALVAGG
>SchpDCRA
DRLEFYGDCFLKLGASITVFLKFPDTQEYQLHFNRKKIISNCNLYKVAIDCELPKYALSTPLEIRHWCPYG--FQKSTSDKCRYAVLQKLSVKRIADMVEASIGACLLDSG
>MaggDC1aA
ERLEFLGDCFLKMATSIALYTLV-EGDEFEYHVERMLDICNKNLLNWALESNLQEHIRSKSFNRRTWYPPG--LKLLKGKKTEVDDEHALGDKSIADVCEALIGAAYLTAQ
>NeucDCR1A
ERLEFLGDSFLKMATTIAIYTLIPDKGEFEYHVERMLLICNKNLFNNALEIGLEEYIRSMSFNRRQWYPEG--LILKKGKSKDARQRHVLADKSIADVCEALIGAAYLTGQ
>MuccDCL1A
QRLEFLGDSVLKFITSTYVFVTLPISNEFELTESRMRMISNTALFKSAIQLRLYEYICSQNLPRRFYRPPNYLCKDDSAEMIKSLTYHKLSDKTLADVVESTLGASYLSCL
>MuccDCL2A
ERLETLGDSLLKFIATIRLYINFPFSNEGELHHLRIRVICNRALYRSAKRLKFYRYVTSQAFNRRYWRPPGFTSPADNQETIDGLKYHKLSDKTLADIVEASLGAAYLSNG
>AratDCL1A
ERAELLGDAYLKWVVSRFLFLKYPQKHEGQLTRMRQQMVSNMVLYQFALVKGLQSYIQADRFAPSRWSAPGDGEMEDGELEGDLSSYRVLSSKTLADVVEALIGVYYVEGG
>OrysDCL1A
ERAELLGDAYLKWVVSRFLFLKYPQKHEGQLTRMRQQMVSNMVLYQYALNKTLQSYIQADRFAPSRWAAPGDNMQEDGEIEGDSSCYRVLSSKTLADVVEALIGVYYVAGG
>AratDCL3A
ERLELLGDSVLKYVASCHLFLKYPDKDEGQLSRQRQSIISNSNLHRLTTSRKLQGYIRNGAFEPRRWTAPGTENMTIKIGKSCDMGHRWVVSKSVSDCAEALIGAYYVSGG
>OrysDCL3A
ERLELLGDSVLKYAVSCHLFLKFPNKDEGQLSSIRCHMICNATLYKLGIERNVQGYVRDAAFDPRRWLAPGIDDKAIVLGKACDKGHRWMCSKTIADCVEAIIGAYYAGGG
>AratDCL4A
ERLEVLGDAFLKFAVSRHLFLHHDSLDEGELTRRRSNVVNNSNLCRLAIKKNLQVYIRDQALDPTQFFAFGGILESNTGEIRCSKGHHWLYKKTIADVVEALVGAFLVDSG
>OrysDCL4A
ERFEVLGDAFLKYVVGRHKFITYEGLDEGQLTRRRSDVVNNSHLYELSIRKKLQVYIRDQQFEPTQFFAPGHPDNRENCNLRCTRSHHWLHRKVIADVVESLIGAFLVEGG
>AratDCL2A
ESLETLGDSFLKYAVCQQLFQHCHTHHEGLLSTKKDGMISNVMLCQFGCQQKLQGFIRDECFEPKGWMVPGVNDTLPESRNIYVASRRNLKRKSVADVVESLIGAYLSEGG
>OrysDCL2A
ESLETLGDSFLKYVTTRHLFSEYRLQHEGILTKMKKNLISNAALCQLACSSNLVGYIHAEEFNPRDWIIPCKKISFLAPNGMYSQRKMSIKSKRIADSVEALIGAYLSTAG
>CopcDC1cA
ERLELLGDAFLKYLASVVVFVMNPTQNEGSLHVARQRLISNKALLACATQVGLPAYICSKPFLLRGWRPWPKRKRKKWKDPMNQNLQNLGDKKAIADVTEAIIGAAYVSGG
>TriaDC2cA
ERLEILGDSYLKFITTADYFFRNPNMKEGAMSLMRAINVSNSHLSRTSKLKGLTLYQFNTPFKLKQWLPPGNMLTDGSKQRDSESFKQVMSVKNISDTVEGLVGVYSLASG
>ChocDCL2A
ERLEFLGDAVLKVSCTKRLFARRPHDSEGQMHNARAFRVSNERLHRLGHRFGLHHYLNFQEDTIEEWLPPG---------SDVRGKAQKVTVKALADVVEALCGAYFLFGV
>ChocDCL1A
ERLEFLGDAVLKVLFSMAAFVANPLDSEGFLSDERDIEVSNQKLADLAIEMKIQDCVAFSGVTQ-------KAKSWPWFWGTHQNKSVPISQKVLADCVEALIGAHYLQGG
>NaegDCR1B
ERLEFLGDSVLGLIVTSKIFEKFHKNSSGMMSKLREKIVMNKNFANLCIENQLQNYIIFSGNHIAQQVV--------------HSKDDGEYVKMLSDVFESLAGALFVDSH
>PartDC2aB
ERLEFLGDSVLDSVVVEWLVKEFNKEKVEDLALKKQCVVCNKALALVTLHYKLDQFLLHPTLHK-------KQMYNEYYDDISKMYTSEPIIKILGDVFESIVGAIFVDSS
>PartDC1cA
ENLEVLGDSVLKYVITADIFKQYKLLDEGEMTSLRSRLIMNTFLAQLFEQLGLEQFIINQDLHFKQIKNPL-------VNDIISSENKQLQISQKADIYEAIIGGVFETTQ
>PartDC1dA
ENLELLGDSVLKYVVTVDIFRQYELLDEGEMTSLRSRLIMNTFLAQLFEQLGLQHYIINQDLHFKQIRNPL-------VNDMISSDNKQLQISQKADIYEAIVGGVFEVTQ
>PartDC1aA
QNLEMLGDSVIKYLTSAMLFEDKGLNNESLLSSLRIKLITNKHLSDVYSILQIRTMNSKIHYKK---------VRNHMTTTINDVDDFKLSRKQQADIYEAICGACYIRDY
>PartDC1bA
QNLEMLGDVVIKYLTSAMLFEDSKYKTENTLSSARVRLITNKHLSSIYGNLKLNAMNFKINSKK---------LLNHMMMIINEHEDSKLSQKQQADIYEALCGACYIKNY
>NaegDCR1A
EKLEFFGDSILKYIVSKHIYHEFPLYSSGSLSQLQHKFVSNYFLASVARNTRLPLFIITEPLNT-------QNIGGFKSNKFADETNIEAEYKVLADVVESIIGFCYHIFG
>DromDCR1A
ERLETIGDSFLKYAITTYLYITYENVHEGKLSHLRSKQVANLNLYRLGRRKRLGEYMIATKFEPHDNWLPPSCNDFSCFIPYNLVSQHSIPDKSIADCVEALIGAYLIECG
>CaeeDCRA
ERFETIGDSFLKFATTDYLYHTLLDQHEGKLSFARSKEVSNCNLYRLGKKLGIPQLIVANKFDAHDSWLPPVGNDDISPLPYNLLTQQHISDKSIADAVEALIGVHLLTLG
>TriaDC1aA
ERLEFLGDSFLKFIIAANLFISHPKYHEGQLTNELTKIVRNDNLLKLGKSTPICEYIIGKPFNLNEGWIPPDEKVTSDLDGDKAVTHQKFSSKSIADVMKAILAAILLEFD
>TriaDC2aA
ETLEFLGDSYLKYAVSISFFLSYSKFHEGQLSSLKSKIVSNENLYQIGIKMGLPGYIIGHNVDQNDIWVPPQLSTLNLSMTSRVHPTQKLKNKCIADVMEALLGGILLELG
>HomsDCRA
ERLEMLGDSFLKHAITTYLFCTYPDAHEGRLSYMRSKKVSNCNLYRLGKKKGLPSRMVVSIFDPPVNWLPPGVDTGKQSISYDLHTEQCIADKSIADCVEALLGCYLTSCG
>TriaDC2bA
ERLEFLGDRYLNYKITLTTLLEHPSWSINEVINRMRFLTKNKKLFRLGAGRRIPYYIVGCPFNQNKSWVPP---SELSIAMSREYTHQPLTKKAIADCVEGLIGYLCLVCG
>NemvDCL1A
ERLEMLGDAFLKQAVSIFLYCCYKDGDEGKLTKRKTSQLSNRALYRVACRLGLPEYLQNTQLDRVSWTTPSMSTLEKPETARDKALHQSIPDKSVADSVEALIGAYLTTCG
>NemvDCL2A
ERLEIYGDAFIKYAISELLYSDFPNVNEGRLSFLRGLRVSNQQLFYLGRSRGLAPLILTKPFEPVGSWVPPECRGNVEPMLLPPHTFTVISDKTVADTIEALIGACLMSSG
>EdhaDCLB
NVLELLGDCALDLVVTEKIYHEYSQANPEELHCRRKSMVNNFSLARVLFKTGLCQVMHICFNND-----------YLNRIAEKLTRDGEAVNKAFGDILESVCGAILVDLD
>NosbDCLB
QKLELIGDCFLDLKVSDYIYKNYTEASPFDLHTLRKSLVNNFTFATILFKSGLNDLVETGLRGE------------------YSNFTHHKVSKVYSDLFEAIAGAVVLDSD
>TrahDCLB
EKLELIGDSILDVFVTKSIFNEYS---PFALHEARKNLVNNQIYGNVLYTSKLFHYIETCFDKD----------------ELRDSYLVNNYKKLYGDIFEAINGAILLDLD
>EdhaDCLA
ERFEFLGDSVLKFVTSKYLFITKTKTL-GFYVTKKDSLISNAALFDIAKKINLHHYFTSINFHKNIFQPPDFSSSTIMNNYVNPLDDENRTIKVYADILEAIIGSIYLESG
>NosbDCLA
ERLEFIGDSVLKFSISKFLFKERGYDL-CKIVSTKDNLICNNYLYEVSKEMNLKKYISLIKFSENTFQPPAEYFAFKYSLKQASESKTVANKKVFADIIEALIGAHYVEHG
>TrahDCLA
ERLEFLGDCILKYLVTKFFMLCF-EYDTGLIVDSKCRIIENSNLTLIGRKLKLESYFSNLVFQP-------FNFKNTAFNSQTTICSQISSEKTYADIVEAIIGACYVENG
>EctsDCLB
QRLEFLGDAVLGWMVTAHLYFASSAFTPAELTRIKSSCVCNASLWVIALRLDVHHVLRASPKIL---------GHIHAFIENNGVSGTGTAPKHPADVLEALIGAVFIDSS
>PartDC1cB
DRLEFLGDAAIELLVISYAFRVNPNWSPGLLSTWKQYLLGNKFMGEQTIKMGLKPQV-------------------------------NEIPKLYGDIFQSVAAAILLDSG
>PartDC1dB
DRLEFLGDAAIELLVISYIFRANPNWIPGLLSTWKQQLLGNKFMGEQTIRMGLKPHI-------------------------------NEIPKLYGDIFESVAAAILLDSG
>PartDC1aB
ERLEFLGDAILEFLIVANVHKECEKLLPGMLHTAKISLLDNGFMGTMALYHGYHQYAIGLCQET-------ALRQEEFNEFYLINQYSTQIPKIMGDLWESVAACIMIEYG
>PartDC1bB
ERLEFFGDAILELLVIVNVHKECEKLLPGMLHTAKISLLDSGFMGTMAIYHNFHQYARNLPKEI-------LLRQDQFTDFRRINQYSQQIPKIMSDLWESVAACILVEYG
>TettDCR1B
QILEFLGDALIEILVVSHGYHISRNRQIYFFCEMKSLLLSNDFMSRMAILNKFHYYALNISKYQ-------IEDCNLNTKFKESVSHQANSPKVLGDLWESVAGAIIMDSD
>PertDCL1B
ERLEYLGDALIEYLTLSYAFLMYDKWLPGSLSQWKSATVSNDALGKTALVCGVDECIFAGAVRIDRETMNRSNKLKAKCKSASACGKSHSLPKMYADVFEALVAAVFLDSG
>PhysDCL1B
ERLEYLGDALIEYLTLSYAFLKYDKWLPGSLSQWKSATVSNDALGKTALACGVDECIFAGTVRIDRETMERSKRQKARGKSASSGGNNHTLPKMFADVFEALVAAVFLDSG
>PhyiDCL1B
ERLEYLGDALIEYLTLSYAFLMYDKWLPGSLSQWKSATVSNDALGKTALACGVDECIFAGAVRIDRETMDRSKK-KAKSKNAPNGGNSHTLPKMFADVFEALVAAVFLDSG
>PytuDCL1B
ERLEYLGDAIIEYLTLSYAFLAHDKWLPGSLSQWKSATVSNDALGKTALACGVDECICAGAVRMDRETMQIAPLPSKKKKPKLTGTNPMSLPKMFADVFEALVAAVFLDSG
>AlblDCL1B
ERLEYLGDALIEYLTVSYAFLAHDTWLPGSLSNWKAATVSNDALGKTAIACGVDEAICLGHVQFDREIMNKPGHSRNSTTKSNCTTNLLALPKILADVMEALVAAVFLDSG
>SappDCL1B
ERLEFLGDALIEYLVLTYATTTYPSWQPGDLTNWKGATVSNDALGKTALIAHVDHVMLTGAVKMDPKMTAN--RIRAGMPVEASALDHVSMPKMYADVFEALVAAVFLDAG
>TriaDC2cB
QRLEYLGDAILEYLLIEFVYCRKPYFGPGKISHFKSVMTRNQTFSLIAIAFQFYTHIRCHSKLK-------IGHFANLAYQLYTSNRYQKLPKVCADVFEAFIAAIYLDCG
>NaegDCR3B
EQLKLLGSALLKFMVTEFVYKRFTEAQPSKLTLLAHQIISKQGFSAIHEKFRFDQFLMKTDIDA-----------------------DYSEIQQSYDCFTALLGAIFMDQD
>TrivDCRB
ERIEFIGDLIVKYSLIVSQMEAFPNATESGMSIASSFLKSNDFLGKRAYKIGLIDLLSIVRKEN------------SSEDAAKGDIDESRTPKYYGDVFEAITAAIAGTFG
>TriaDC1bB
EKLEFVGDSILNYLVIKYLFLATDQDI-TRSKFFYGIAISNEVYGLLSYAYNFHHLFYQSPFVK-------NKHDWVYTIFSKSIDDDFSIPKELADVFESLAAAIYFDSG
>ChlrDCL1A
ERLETLGDAVLKYLATLYVYGTVPVSHEGVMSYKRDQLVANEALYGRALEAGLQHHMRALPYDM-------VLRGRHWNTGEEAARAQEVRGKRLADCVEALVGCHLAPGV
>ChlrDCL3A
DRLEFLGDSVLKHIAVLFTFLRDPTCHEGVLSFKRDALIANE----------LPALLRALPYDGGRALRQA----------------KGFKGKRLADGVEALIGALLLPVL
>ChlrDCL2A
DRLEFLGDAALKLLAQVYVFLRPPPPHKPNPPTTHPQTLAHHALGPRLR---LAACLRALPLDPGRALRQA----------------GGVRGKRLADCVEALIGAHLLQPL
>VolcDCLA
DRLEFLGDAVLKLLAHVYVYLRGPLGR-WDLHGIRCGVLYNCRLYECHITT--------------------------PCTVHICPPRRGVNGKRLADAVEALIGAHVLPAV
>TettDC2aA
ERYEFLGDTVLKCLSSTQIYFEHPKSMEDHLHVHRTIIIQNRNLAQIAVKKKIFKYILSSKIETLSPIGIKQQQNDIPNLLRLEPTYRHIKGKTLADTLE-----------
>TettDC2bA
ERYEFLGDTVLKCLSSTQIYFEHPKSMEDHLHVHRTIIIQNRNLAQIAVKKKIFKYILSSKIETLSPIGIKQQQNDIPNLLRLEPTYRHIKGKTLADTLESIIGVFFQQKK
>PartDC2aA
QVLEFLGDANLKLLSSIEVFVQFPFANEHLLHLERARIVSNENLRKFSIIHRFFNCIKCTNFDY-------QYTQNGEVITELPKNYQPIPEKVHSDVVEALNGAFLIQYD
>TettDCR1A
ELLEVIGDVVIKYISSLYLYLHLPNQSENALTMIRTIFINNKYLGISAFRNGLQFYVQTKRPSS-------FNLNSFTEAPQDQKQSFQLSYSNLSDTLESVVGCFYASNQ
>DromDCR2A
ERLEILGDSFLKLSATLYLASKYSDWNEGTLTEVKSKLVSNRNLLFCLIDADIPKTLNTIQFTPRYTWLPPYAGADFSSEVNFCVGLVTIPNKVIADTLEALLGVIVKNYG
>NaegDCR2A
ERYEFFGDTILKYAVVLDIVLRFPFENMKFYNEEKTAKVSNSNLRKLAQKLSIMDFFIETQYYH--------HNVAGIAFSKSEQEASVKGKKVRADIIESLIGLVGKHSI
>NaegDCR3A
ERLEFMGDSVVNLTACVELIKSNDDSKKGDWNAGFTVLIANDSITREAEKLQISEHFLNS--------------------------SDKFSKKAQSNVIESIIGALYMAEG
>PhatDCR1A
ERLEFLGDAVLGFCLALNAMTRNASLEWEELGLVISNAGKNKALAAICHRADLEALVTYPNYRW-------PGQSIKANVSLESQKTSDTSRFAPHEIVESVIASVYLSDM
>ThapDCRA
ERLESLGDAVLLFFIVLNVFAASPASDEMVLDLFRSVITRNKVLVRAGMRLGMHVLL-------------------------------DCKQKKLSDVFESILGAAYILDS
>CopcDC1bB
ERMEFIGDSILDMVVTDMLYRAPREYSPGHIHLRRSAVVNGHFLAYICLGMHLSQCLLHSSQQV-------ADALEHGSIFPWSSLTRLQAPKFLSDIVESTIGAAFIDSG
>MaggDC1bB
ERLEFLGDSVLDFVVVARLFSVKDPAPHYNMHLLRTAVVNGEFLGFLAMEWPLFGFLRHNASGD-------RDALEHGQRYPWDLLARLRISKVHSDVLEAVIGAVWVDSG
>NeucDCR2B
ERLEFLGDAILDVIVVKRLMAETGPNEHNDMHEHLSSVVTADIMAFLAMEWPFWRFMRHNSPQV-------RDAIWKHNTLPWALLARMGPQKFYSDIVESLIGAVWVDSG
>TriaDC1bA
NKIKYIGKVFIKLVLAVNLYQTCPDDNSYALTMKRRQQSSEFYLFNLAAKTNIPSYIISKPFNQLKCWIPPSDSALAERTIIESITDNFLSVKSIAECISAIVGALLFPDN
>TriaDC2bB
EKLAFLGDTLLIYQICLFLYTQYTDYQPKDYHLLLEYLTCNRMYGIVAIASDLCKFLLHKSRELTLQIDEICSYKMKTTLLLEKLSIEQFVPKELGDTFAAVVAAVFLDNY
>ChlrDCL1B
QLLEFLGDAVVGLLASLWAYSL--GGSPRDMSMTREMLVRNDTLAACCLGSRLSTALRVRHRQLQLAIEEYDSGSSSSSSSSSSAVAAPRAPKVLADVVEAALGAIWLDSG
>ChlrDCL2B
QRLEFLGDAVLGLVVSFWVFSA--GGSAEAMSTRRRDLVSNGPLAEAAARLGLQRHLRAGSGALVAAVARFAGGTGGSGGGKKAEPRILLAPKALADLVEALVGAVYLDSG
>ChlrDCL3B
QRLEFLGDAVMGTVVSFWLFRA--GGSAEAMTARRKALVSNGPLAAAAVCLGLQRHLRVGSSALLGTLGAFAAAAAAAAAAAVPRVRVLCAPKVLADVVEALIGAVYLDSG
>VolcDCLB
QRVEFLGDGVLGMVASVWAFCSVPGGTAEHMTTHRTALVSNGPLAAAAVRRGLHQHLRTGSMSLMAAINNFAPRKALAAGDLEGEQDALRAPKALADLVEALVGAVYLDTG
>PhatDCR1B
DTLGQLGGYSLQLAISEDAFRRFPEAEPRDLHLVRACAIADDVVVYIMLKAGLD-------------------------------------------------GALYEQ--
>ThapDCRB
EKLYYVGNSALQLKLVEEIYHHHTEATSGDIHFMKVVMLSDDSMAYILVKNGLHKCLFDR------------------------------------------------CDD
>AlblDCL2A
DRLAFLGNHALKFLAAFSLSFKIADGSDNPMEQAPSVVL-DETVRDITQSVGLDSLLQCA--------------------FNLSTLKSDVKQSMFENCIRALVGAIYLASG
>AlblDCL2B
EALEHLGDAMINMVVAAFLIHTFPCSKDELLLHVQSHVTSNEQRILAARKAGIAHLLPLLCDEY--------------------EEEQINGSDKLARVFNTTLGFLFLEND
>NeucMRPL3
ANLAFVGQTLINYHIAEWLLCKYPRLPQGILFSAMKAYAGPKPLLQIARSWGVDTAAVPGGEVD-------EQDQDVSYDRYGNPDTRAAAERAHAYFVRAVVGAIYAHCG
