# Supplementary material for: Diverse Evolutionary Trajectories for Small RNA Biogenesis Genes in the Oomycete Genus Phytophthora
Source: Front Plant Sci. 2016 Mar 15;7:284. doi: 10.3389/fpls.2016.00284 (PMC4791657; doi:10.3389/fpls.2016.00284)
Supplement: Supplementary file 5 [file DataSheet5.FASTA]

>AratDCL1
YQLDVLEQAKAKNTIAFLETGAGKTLIAILLIKSVHKDLMSQKMLSVFLVPKVPLVYQQAEVIRNQTCFQVGHYCGEMGQDFWDSRRWQREFESKQVLVMTAQILLNILRHSIIRMETIDLLILDECHHAVKKHPYSLVMSEFYHTPKDKRPAIFGMTASP
>OrysDCL1
YQLEVLEQAKSRNTIAFLETGAGKTLIAVLLIKSVCDKMLKEKMLAVFLVPKVPLVYQ---VL--------------------------------------------------------------------------------------------------
>AratDCL2
YQVEALEKAIKQNTIVFLETGSGKTLIAIMLLRSYAYLFRKPPCFCVFLVPQVVLVTQQAEALKMHTDLKVGMYWGDMGVDFWDSSTWKQEVDKYEVLVMTPAILLDALRHSFLSLSMIKVLIVDECHHAGGKHPYACIMREFYHKGTSNVPRIFGMTASL
>OrysDCL2
-QLEALERAVRGNTLAFLETGSGKTLIAVMLLRAYAHRVRRPRRFAVFLVPTVVLVGQQARVVEQHTDLVVKQFCGEMGVDFWDAATWRSQLEDGEVLVMTPQILLDNLRHSFFRLQDIALLIFDECHHARGNTPYACIFKEFYHPASDPLPRIFGMSASL
>OrysDCL3
---------MRRNTIAMLDTGAGKTMIAVMLIKEFGKINRTKGKVIIFLAPTVQLVTQQCEVIEIHTDFEVEQYYGAKGVDQWTGPRWQEQISKYQVMVMTPQVFLQALRNAFLILDMVSLMIFDECHHATGNHPYTRIMKEFYHK-SEHKPSVFGMTASP
>MaggDCR1a
YQIELFERAKQKNTIAVLDTGTGKTLIAILLIRHIIELELGAKRITFFLVDKVALVRQQTDHIRANLDFPVTGLHGDTVRNLWYSKEFEKLLQEQEVVVCTAEILYRCLHRSYLNISQVSLVVFDEAHHAKKNHVYARIIKDFYLMDCQKRPRIFGMTASP
>NeucDCR1
YQVELFERAKQQNTIAVLDTGSGKTLIAAMLLRWVITGELEDRRIAFFLVDKVALVFQQHSFLTKNLDFPMEKLCGEMVEGVESKAFWKEALEQNEVVVCTAEILSTALHHSWIRMDQINLLIFDEAHHTKKDHPYARIIKNFYIDQLERRPRILGLTASP
>MuccDCL1
YQYEIFKKAVSENTIAVLDTGAGKTLIAVMLIKHMLALEREKRKVTFFLVDRVHLVFQQASVIRANCDAQVKELCGDMNVDAWKADTWTEIWDNNDICVLTAQIFLDNLRSGFLTLDRVNIMVFDECHHASKGHPFNLIMIEFYHRQALDKPKIFGMTASP
>MuccDCL2
YQYELFTKALEENIIAVLDTGSGKTLISIMLIKQMVLQERQETKLAFFLVDRVPLVFQQASVIRANCDVNLEEICGEMEVDAWSEKRWKLIFEENDVCVMTAQIFLDTLHHGFISLEKAHLLIFDECHHATKKHPFNLIMREFYDRPLEHRPKIFGMTASP
>AratDCL3
--------AKNRNIIAVLGTGIDKSEITKRLIKAMGSSDTD-KRLIIFLAPTVNL---QCCEIRALVNLKVEEYFGAKGVDKWTSQRWDEEFSKHDVLVMTPQILLDVLRSAFLKLEMVCLLIIDECHHTTGN----------------------------
>AratDCL4
-QVELCKKATEENVIVYLGTGCGKTHIAVMLIYELGHLVLSPKSVCIFLAPTVALVEQQAKVIADSVNFKVAIHCGGKRI-VKSHSEWEREIAANEVLVMTPQILLHNLQHCFIKMECISLLIFDECHHAQSNHPYAEIMKVF------------------
>OrysDCL4
---------VEENIIVYLGTGCGKTHIAVLLIYELGHLIRKPREVCIFLAPTIPLVRQQAVVIASSTDFKVQCYYGNGK-NSRDHQEWENDMREFEVLVMTPQILLQSLRHCFIKMNSIALLILDECHHAQKRHPYAQIMKEFYNSSVEKFPRVFGMTASP
>HomsDCR
YQVELLEAALDHNTIVCLNTGSGKTFIAVLLTKELSYQIRGDGKRTVFLVNSANQVAQQVSAVRTHSDLKVGEYSNLEVNASWTKERWNQEFTKHQVLIMTCYVALNVLKNGYLSLSDINLLVFDECHLAILDHPYREIMKL----NCPSCPRILGLTASI
>TriaDCR1a
YQSELLEAALRSNAIICLNTGSGKTFIAVMLIKKLQHEILPKGKKTFFLVNTVPLARQQSDVLRKETPFKVGDYVGDD-VDLWNKTKWVYELDSQQVLVMTADILAQILQHGYIKVSQINLLIFDECHHAVGNHTYVQIMRDYVYKEQKSKPRIFGMTASV
>TriaDCR2a
------------------------------------------------------LVRQQSKVLEKHTNLKIGNYAGEDGVDLWKQPKWKEELESHQVLVMTAAILLQILQHGYIKVSHINLLIFDECHQAVGRHVYAQIMRDYVHTDAIRR----------
>CaeeDCR
YQVELLDKATKKNTIVQLGTGSGKTFIAVLLLKEYGVQLFAPGKRAFFVVEKVNLVEQQAIHIEVHTSFKVGQVHGQTSSGLWDSKECDQFMKRHHVVVITAQCLLDLIRHAYLKIEDMCVLIFDECHHAGSQHPYRSIMVDYKLLKDKPVPRVLGLTASL
>DromDCR2
----------KSNGIVYLPTGSGKTFVAILVLKRFSQDFDKPGKRALFMCNTVELARQQAMAVRRCTNFKVGFYVGEQGVDDWTRGMWSDEIKKNQVLVGTAQVFLDMVTQTYVALSSLSVVIIDECHHGTGHHPFREFMRLF------------------
>CopcDCR1a
YQEEIFRQAQKGNVIAYLRTGLGKTLISVLLMRWMCTQEKAKDKAIIFLVPKVALVEQQANYIHKQTGLRTCKIHGALNLSFADRDGWKKRFADHDVFVTTPQMFLEAITHAVWKIEQCSLIIFDECHHARKNHPYNGIMREYFQVPLNARPKIFGMTASP
>TriaDCR1b
------VIAQERNTIVYLETGSGKTLIAVLVIRQLYRELSKSGKRAIFLVNTVPLVHQQAKFIADQTSFCVGKLFGKCNSDK-RRSNWKDFFDKNNVIVGTPQTLLRLLELNIVNMQMINLIVFDECHHATKHHPYSRIMDAVKALEEQGRPKILGLTACI
>SchpDCR
YQQDVYNIASKQNTLLVMRTGAGKTLLAVKLIKQKLEEQILIKKISVFLVNKVPLVFQQAEYIRSQLPAKVGMFYGELSIEM-SEQLLTNIILKYNVIVITADLFYLFLARGFLSINDLNLIIFDECHHAIGNDAYARIMNDFYHRKHFTLPRIFGMTASP
>CopcDCR1b
YQQEMLDESLRRNIIIALDTGSGKTHIAVLRIKHELEREN--RKICWFLAPTVALCQQQQSVIKTYIPGPVGLISGAHQPDQWKNAAWKSVLETHRVIVSTPQVFLDALRHGYINMGQIGLLVFDEAHHAADKHPYNLIMKDFYFK---------------
>MaggDCR1b
YQLEMFQASMQQNIIVSMDTGSGKTQVAVLRIRAELERTPP-EKRVWFLAPTVALCAQQYEVIRSQIVANSIVMTGDDNVDSWSDVQWDAVLANVRVVVCTYMILFEALSHAFVTMDSISLLVMDEAHNCTGK----------------------------
>NeucDCR2
YQLEMFEASLKQNIIVAMDTGSGKTQVAVLRIARELEQS---DKRIWFLTPTVALARQQHRVLQSQISVKAIMLCGQDGVDSWSEQAWDAVLLNVRIVVSTYQILFDANAHSFVRLDSLSLIVIDEAHNCSGSHPIARLMTE-------------------
>EctsDCL
YQAEAFDAARKANVVMVGATGVGKTLVSLMLIRDFYFEDARRHKWCIFLCPTQELVFQQAKSAQIFTGVRCGPYVGKD-LDYWGVKKWKEEMDNKEVLVMTPNALLNLLHNEYLSLKDVGVLVFDECHKARKKHPYARVMAFYLELNRGPLPKVFGMTASP
>DicdRDR1
YQEDAFNQCISRNTILVLPTGTGKTLVSILTFLKMFEINEKKDKVALFLVNNILLGKQQTETIKNLTDKRVMVLSGDDLS-------FQTKKKNYDIVVATPQILMNLINKNKIRIDNFHFIIFDEVHNATGLDNYCKIMSLVKNLDPPFRPRILGLTASV
>DicdRDR2a
-------QSTQDNTLLVLPTGMGKTLVSIMTLLEMFSINDQDKRIALFLVDRVPLVTQQAGAIEAITNLKVCKLYGEINDSRTRAF---VRSKEYDVLVSTVGSLVNLLEVRHLNILDFYFITFDEVHHATGEHDFNKVVDYIRKTDLNYRPRILGLTASL
>DicdRDR2b
---ESYYQSTQDNTLLVLPTGMGKTLVSIMTLLEMFSINDQDKRIALFLVDRVPLVTQQAGAIEAITNLKVCKLYGEINDSRTRAF---VRSKEYDVLVSTVGSLVNLLEVRHLNILDFYFITFDEVHHATGEHDFNKVVDYIRKTDLNFRPRILGLTASL
>HyaaRDR
YQVELTLSALLENTIVYLPTGCGKTLVAIKVMEEMKRLNP--NKLVVFFVPTGPLVSQQAAYTRRESNFTVKEFSGQHGHTAAAMSAFIKADDGVDAVVATPQYFLNLLFNGRTAIMDYSMMVFDEAHHATGNHPYCELLKVLATVDLRFRPHVLALTASP
>PertRDR
YQIELTLSALLENTIVYLPTGCGKTLVAIKVMEEMKRLNP--MKLVVFFVPTGPLVSQQAAYLRRESNFTVKVFSGQHGLTSAAMNAPLRVDEGVDAVVATPQYFLNLLFNTRTKITDYSTMVFDEAHHATGNHPYCELLKLLATVDLRFRPHILALTASP
>PhysRDR
YQVELTLSALLENTIVYLPTGCGKTLVAIKVMEEMKHLNP--DKLVVFFVPTGPLVSQQAAYIRRESNFQVAEFSGQHGRTTAATSAPIKVDGGFDAVVVTPQYFLNLLFNGRTSITDYSTMVFDEAHHATGNHPYCELLKNLATVDLRVRPHILALTASP
>PhyiRDR
----------LENTIVYLPTGCGKTLVAIKVLDEMKHLNP--NKLVVFFVPTGPLVSQQAAYIRRESDFRVKEMSGQHGRTGAATSDPITVDGDVDALAVTPQYFLNLLFNDRTKITDYSVMVFDEAHHATGNHPYCELLKKLATIDLRTRPHILALTASP
>PytuRDR
----------FENTIVYLPTGAGKTLVAVKVIDDMIRLNP--GLLAVFFVPTGPLVTQQAAYLRRESDLNVLELSGQHPAKIASKRRRLVEDSNLNALVVTPMYFANLLFNRVVDVSDFCIMVFDEAHHATGEHPYRSILQKIVATPGESQPRILALTASP
>HydmRDR1
YQIQAFIEALQSNLIVVLKTGFGKTLIASMLIGRMCEINP--QKMGLMIVDRIPLVFQHAASISSDTNLRVVSLCGENKTKHTIK---RINDGDFDVLIITAGAFYDMVKQKYIDANMFCVVVIDECHHATGGHKYLDVLQIFTSMPLANQPRILGLTASP
>HydmRDR3
YQIQAFVEALQSNLIVVLETGGGKTLIASMLIGRMCEINP--QKMGLMIVDRIPLVFQHAASISSDTNLKVVSLCGENKTKHTIK---QINDGHYNVLVVTAGAFYEMVMQKYIDVNIFCVVVIDECHHATGGHKYLDVIQFFTSMPLATQPRILGLTASP
>HydmRDR2
YQIEAFVEALQNNLVVVLQTGFGKTLIASMLIGRMCELNP--QKLGLMIVDRVPLVFQHAASISCDTNLRVISLCGENMNKNAVK---RINDGRFDVLVVTAGAFYEMVMQKYIDVNIFCVVVIDECHHATGGHKYLDVIQFFTSMPLATQPRILGLTASP
>AlblRDR
YQVELVVGALVVNTLIYLPTGCGKTLIAIKVMEEFAALNP--KRIVVFLVPTRPLVSQQAQYVRRESNLVAIELMGQTPTNIAKKNRTGQACRSYDTVVCTGSAFL----HQLLRLE--NCLLMD------------------------------------
>NemvRDR1
YQRELFISAIQRNSLVYLPTGSGKTLVAAMVISCMLKLNP--DKMAVFVVDRINLAHQQSAYIQKQCKLNVKTLAGNDPNEAEMSAVGALARKQIDVLVLTHQILLNHLAEGLIRMPNICALVFDEAHHCIGNHPYNKIMSDFYVKADKYKPLVLGLSASP
>PartDCR2a
YQIDLFQKSKEKNSIIFLETGRGKTHIALMHIYYYIKKNGFQNTKLVFLANTIQLVEQQCQLIRDQI-YSVAQEEKKGDIQGWKKERWDDIINESCVLVMMGQMLLNALRRGYLKLPYFSLIIFDECHHCTQRHSYRLIIKEFLECQHSEKVKFLGLTATP
>PartDCR2b
--IELYEKGIGKNSIIYLETGLGKTLVIIMLMWDRLFKYP--DKKIVFLANTVQLVEQQAQQIKQKLRSKLNVLHGSKCTDIWNQIMWQIILEESKILVMTTQIFLNILRKGLVKISNFSFIAMDECHNAIQDHPYNYILKEFYLKDNQFLPQIVGATASP
>TettDCR2a
YQKELFKNSYSKNSIIYLETGAGKTMIATMLINYFFQKQKKAKKKIIFLANTVQLVKQQYAEIKNNLQRISEMMENDKQIETFTKQKWDYLLENYEIFVMIGQVLLNGLRRGYIRIEDIEVIIYDECHHTRQDHPYCLIQYEFYHF--VQLPKIYGLTASP
>TettDCR2b
--------------------GAGKTMIATMLINYFFQKQKKAKKKIIFLANTVQLVKQQYAEIKNNLQRISEMMENDKQIETFTKQKWDYLLENYEIFVMIGQVLLNGLRRGYIRIEDIEVIIYDECHHTRQDHPYCLIQYEFYHF---------------
>ChlrDCL1
YQAELLRMARRHSTVIYAETGTGKTRIAVERILEAHGELVAAGRLAAFLAPTVPLVRQQAEVLVA-AGLRVVVYTGEDNRDARNRAGWQRLHQEADVLCATPDALNRLIAHAFITIPQLGMIVFDECHHTNANHPYAVLLRVFVRHPPDQRPVLLGLTASP
>ChlrDCL2
YQAELLQLAGCHDAIVYLETGTGKTRIAVELIAAALPALRAAGQSAVFLAPSVPLVRQQAEVLASTPVLRVEWLGGSCVHEGWGLAGWRELLGRLDVLVCTPAVLLGALVHAYVRVSDVGLLVLDEAHHCTRQ----------------------------
>ChlrDCL3
YQRCVLEVAAAHDCIVFLETGMGKTRVAVELVAALLPRMRWRRQLAVFLAPSVPLVRQQAEVLARVADLRVEWLGGSSAHEAWGPAGWAALRRRADVLVCTPAVLLGALVHASILVCDVGLLVLDEAHHCREQ----------------------------
>VolcDCL
YQRDLLQAAAKDDSIVYLETGMGKTRIALELISRELPSLRREGQVAVVLAPSVPLVRQQAEVLASVPTLRVAYLGGDSSPSSWGPERWREMLRRVDVLVCTPAVLLGALVHALVRISDIGLVVVDEAHHCREQHPYAVLMREFIGR------------QSP
>ChocDCL1
YQFELFRRACKENVIAFLETGSGKTLVAALLIKKTIEDLANTKKIAVFLVHRVPLVPQQAKVVQSRADVDVGMYYGEKCV-DWSSSQWARSLRTKRVLVMTAQVFLNLLRHGLVGIRSIAVLVLDEVHHATKNHPYRRLFLEFYHTAGEPRPRVFGMTATP
>NaegDCR2
-----LRESIDGNSICILPTGTGKTLLACLLIDQLLHQNDKKTKKIFFLVPTTALRKQQQEAIFKYFKMKIKKDTIDS-------------SKSWNVIVSTPQILLNALQSQIISFEDILLLVFDEAHHATKDHPYVKLMRDYYHNQPIELPKILGLTATP
>NaegDCR1
---YMLNETEQN------------------------------DKKLVFIAENRILVNQQAEHIRSTLKGMVACYVGDS--GLLNKLRSNKELKKKKVIVTTAAFLQNLLTHNIIEMESISLLIIDECHHCDGDHPYKVIMTQYYHTQVEKRPKIFGMTASA
>ChlvDCL
YQLELLELAKKRNVIAFLDTGAGKTFVSVLLIRHRMAEQRRLHRVAIFLAPKVALVVQQAEVLRAHLADQVAHFVGEMGVDLFEKERWHAAFADHDVLAMTPQILLNLLSHGIIKAS--------------------------------LRPR--------
>HyaaDCL1
YGTTSESSRPSLATAASSAQPVGKSFVGCTLLCEAAASSP--QHVALAVAVSPSARAQLQVQLARLCGQHII--CTDDGSSQWLDDDLELQAARGQIAILSPFVLQETLRRGNLKLMDVQLLVVEDWDLVHAELPFKLLTGLLDALHDDRYPRLFATTRQL
>PertDCL1
--REIAAVARHRSVVISSTQPVGKTFVSCALLCEAAALNP--QHLALAIAASPSKRATLQTQLARLCGLRII--CSDDSTTKWLDDAFTLQTARGQITILSPLILQELLRRRTLHLVQIELLVVEDWDLVHAELPFKLLTEQLTE------------NSTR
>PhyiDCL1
----IAAVARHRSVLVSSSQPVGKTFVSCALLSEAASSSN--TQVALAIAASPAGRSALQAQLARLCGCRVV--CSDS--NQWLEDPFTLNTVRGQIAILSPLILQEMLRKKILDLTDVGLLVAEDWDLVHAELPSKLLTNLMDEM-----------PTAT
>PhysDCL1
----IAAVARHRSVLVSSVQPVGKSFLSCALLCEAAASRP--QQLALALAASTADRAGLQTQLARLCGLRVL--NSDDSCSKWLEDQFQLRAARGQIAVLSPLILQETLRRGVLTLSDVELLVVEDWDLVHAELPFKLLTGLMDEM-----------PSA-
>PytuDCL1
----IVAVARQQNVLLVAPQRVGKTYTASHVLREHLLATAA-SRFAVAVAASEPERASLYQELARVCGIPILWCAGDDDSRRWETDMWQLALEQCQILVVSPKILQILLRKQLLLMMRVSILVIEETEHVHTTSPYTLLVDHLTALDEDARPRIFATTRVP
>SappDCL
HQREMLALARQQSVVLSGPSRIGKTHVAAMLAREMLDDASSRGQLVLVVVPGTSQIPDVYATMARVCHARMGGQPTNE--RAWQTVEMKAQVASAQVLVLTASMVGLLLQENVLALEKVALLVFKCCEKIHESIPYQRLFVKYAKLRKATQPRVVALTTLP
>CopcDCR1c
-----------------------------------------------------------------TCS------------DALKRDK-SLNLLGHDVIVTTSQTLLELFSKDLVQLRQVQVVIIEDAQHVK------------------------------
>AlblDCL
HQHEFVSLCRQQNFLLCSPHKIGKTFTACSIVRAIFSEPKSPNTLDSALSSPGPLCGPRPQAIST-----------------------KVI-----IIVPSREAVCDI----TIELGLCAVNVVNCCQKAPKTE-HSSQLKASSSEESESEVQIEAPKTSP
