# Supplementary material for: Diverse Evolutionary Trajectories for Small RNA Biogenesis Genes in the Oomycete Genus Phytophthora
Source: Front Plant Sci. 2016 Mar 15;7:284. doi: 10.3389/fpls.2016.00284 (PMC4791657; doi:10.3389/fpls.2016.00284)
Supplement: Supplementary file 6 [file DataSheet6.FASTA]

>AratRDR1
IPD-VEGTRYVFSDGIGKISAEFARKVARKCGLEFSPSAFQIRYGGYKGVVAVDPN-SSKKLSLRKSMSKFESENTKLDVLAWSKYQPCYMNRQLITLLSTLGVTDSVFEKKQREVVDRLDAILTHPLEAHEALLMAPGENTLKALILCGYKPDAEPFLSMMLQNFRASKLLELRTKTRIFISGGRSMMGCLDETRTLEYGQVVVQYSDPMR--PGRRFIITGPVVVAKNPCLHPGDVRVLQAVNVPALNHMVDCVVFPQKGLRPHPNECSGSDLDGDIYFVCWDQELVPPRTSEPMDYTPEPTQILDHDVTIEEVEEYFANYIVNDSLGIIANAHTAFADKEPLKAFSDPCIELAKKFSTAVDFPKTGV
>OrysRDR1
ISD---GTQHVFSDGIGKISSAFANEVAMKCNLRFAPSAFQIRYGGYKGVVAVDPT-SRWKLSLRKSMLKFQSDNITVDVLAYSKYQPGFLNRQLITLLSTLGVRDSVFEQKQEEAVNQLNKMVTDPQAAIEAILMPMGEITVKELLLCGYQPDDEPYLSMLLQTFRASKLLELKTKSRILIPKGRAMMGCLDETRTLKYGQVFIRATSGVN--DNDRFTVTGKVVIAKNPCLHPGDIRILHAVDVPVLHHMFNCVVFPQQGPRPHPNECSGSDLDGDIYFVSWDPSLIPPRMVTPMDYTPAPTETLDHDVTIEEVEEYFTNYIVNESLGMIANAHVVFADKEDLKAESSPCIELAKLFSIAVDFPKTGV
>AratRDR2
IPD-IEGADYCFSDGIGKISLAFAKQVAQKCGLSHVPSAFQIRYGGYKGVIAVDRS-SFRKLSLRDSMLKFDSNNRMLNVTRWTESMPCFLNREIICLLSTLGIEDAMFEAMQAVHLSMLGNMLEDRDAALNVLKLSGENSKLVKMLLQGYAPSSEPYLSMMLRVHHESQLSELKSRCRILVPKGRILIGCMDEMGILEYGQVYVRVTLTKAELDEETSVVIGKVVVTKNPCLHPGDIRVLDAIYEVHFKGYLDCIIFPQKGERPHPNECSGGDLDGDQFFVSWDEKIIPSEMDPPMDYAGSRPRLMDHDVTLEEIHKFFVDYMISDTLGVISTAHLVHADRDPEKARSQKCLELANLHSRAVDFAKTGA
>OrysRDR2
IPD-IEGSKYIFSDGIGKISLRFAKRVAHHVGLTNLPSAFQIRYGGYKGVIAIDPM-SSIDLSLRPSMKKFESESRMLNITSWSKSQPCYVNREIISLLSTLGIRDEIFVAMQQDEMRETEEMLTNKEVALSVLKLGGSETKAVKMLLQGYEPSSEPYLSMILKAHQENRLTDIRTRCKIHVPKGRVLIGCLDETGVLEYGQVYIRITKNSKEQDGKTATVVGKVAITKNPCLHPGDIRVLEAIYDPDLVGMVDCLVFPQRGERPHPNECSGGDLDGDLYFITWDDKLIPEKVDTPMDYTATRPRIMDHVVTLEEIQKHFVDYMINDSLGAISTAHLIHADRSPLKARSPECLQLATLHSMAVDFAKTG-
>AratRDR6
VPD-IERNGYVFSDGIGTITPDLADEVMEKLKLHYSPCAYQIRYAGFKGVVARWPSKDGIRLALRDSMKKFFSKHTILEICSWTRFQPGFLNRQIITLLSVLGVPDEIFWDMQESMLYKLNRILDDTDVAFEVLTASCAEQGAAIMLSAGFKPKTEPHLRGMLSSVRIAQLWGLREKSRIFVTSGRWLMGCLDEAGILEHGQCFIQVSKPSIENKTDLEVVKGYVAIAKNPCLHPGDVRILEAVDVPQLHHMYDCLIFPQKGDRPHTNEASGSDLDGDLYFVAWDQKLIPPKSYPAMHYDAAEEKSLGRAVNHQDIIDFFARNLANEQLGTICNAHVVHADRSEYGAMDEECLLLAELAATAVDFPKTGK
>OrysRDR6
-DD-VVHNEYIFSDGIGKITPDLALEVAERLQLDNPPSAYQIRFAGFKGVIAVWQGHDGTRLFLRPSMRKFESNHLVLEVVSWTKFQPGFLNRQIIILLSSLNVPDSIFWQMQETMLSNLNNILSDRDVAFEVLTTSCADDGAALMLSAGFEPRTEPHLKAMLLAIRSAQLQDLLEKARIFVPKGRWLMGCLDELGVLEQGQCFIRATVPSLNSDKNTEVILGTVVIAKNPCLHPGDVRILEAVDVPELHHLVDCLVFPQKGERPHANEASGSDLDGDLYFVTWDEKLIPPKSWNPMDYSPPEAKQLPRQVSQHDIIDFFLKNMISENLGRICNAHVVHADLSEYGAMDEKCIHLAELAATAVDFPKTGK
>MuccRDR1
IED-VKHNGYTFSDGVGKISPELAKEVAVLLELKSPPSAFQFRLGGAKGVLTIDERLTKIKVQLRPSQIKFESKHLTLEVIRTSTYIHGYLNRQVITLLSSLGIKDQVFMDLMNEMLQDVNRLFSRPEEAVRVLLSNVDEAGMVPLIRAGFLERGDPYVKNLLNLFRINILKDLKKKAKIIVPQGAYLLGVMDETGTLEEGEVFVQFHDTSSM-NAQQQLITGDVVVFRNPCFHPGDVRIVKAVDREELHYLVDVIVFSSKGVRDIPSMCSGGDLDGDDYTVYWDPRLIPKGNYEPMDYTPAPPKLV-DEVKIKDILKFFVNYISNDNLGQIANAHLATADQSPTGAKDGRCIRLAQLHSEAVDFPKSG-
>NeucRDR2
IPD-VEKDGFCFTDGVGKISPLLAKIVAHDWSIDPPPSAYQFRMGGCKGVLVTWPDVKGMEVHIRKSQEKFVAEFNGLEVVRCSQFSTATLNRQIIAVLSSLGVPDQVFVDMMEQQLSDFNAAMEDKQKATAILKTFIDENHIAEMLAYGFMGSQEPFVRTLLQLWRSWSIKTLKEKARLNVEKSAFVLGCVDETGTLKGPQIFLQIPDDV---NGGYRVITGTCVVGRNPSLHPGDIRVVEAVDVPALRHLRDVVVFPLTGDRDVPSMCSGGDLDGDDFFVIWDPLLIPKRSHPPMISEPIAGKELATEPTVNNLITFFVLYMKYNNLPLIAHAHLATADAEVEGVKSPKCLELASLHSMAVDYVKTGV
>SchpRDR
--DDIVRNNHCFTDGVGMASLSVIRRLSLEVKNDMFPSAFQFRMGGYKGVLSLAPP--GNLVFPRRSQDKFKSFHSTLEVIKISRFSNAHLNMQLITLLEGLGVEKTVFLELTRSQLSKMNESINSKQKSILMLRDNVDEYHIADFIQAGFLERDDAFTENLLNLYYEWVLRLIKEKQKVSVPKGAYLLGVADETGTLKGPEIFIQITDTSTSFKLKTRVIVGLCIVARNPSLHPGDVRVCKAVRCDELMHLKNVIVFPTTGDRSIPAMCSGGDLDGDEYTVIWDQRLLPKVNYPPLLESSPKIDFLEGKPLIDSVKEFFVNYIKYDSLGLISNAWKAWADNNPEGIFGNVCLELAEMHSKAVDFAKSGV
>IxosRDR1a
------KRDYIFSDGIGRISPALMRKVYRSLELGEEPCAVQIRYGGCKGMLLVDPTMAGRRIVFRTSMCKFPSDHEDLYVLKTSKPRVLYLNRPMITILEQSGIRAKAFLALQNRVLDSFINSMLDAHEAAQVLCGYCALRLYKELAGVGVDLTVEPFFRGLIRAVNRKVLSEWLTKARILVPKGRTMFGVLDETDTLEYGQVFVQYSNDMFRYTDPATILKGDVIVTKNPCMHPGDIRRLTAVDVPRLHHVRDCIVFPAKGERPHPDEMSGSDLDGDEYSVLWYEDLIFRNNCSPMHYYSDPPKERKAPIEVQDMIDFFCQYIKGDKIGLIANAHLVWADMLDGGINSRRCRDLARKCAVNLDFAKRG-
>IxosRDR1b
--------KYNFSDGVGRISPSVLARVHAALPAEGKPSAIQIRYGGCKGMLVLDPTLEGDQIVFRDSMFKYPSQSEELFILKTSRPRVVKLNRPMITILSQKMIEDGVFMRMQQDCLEPYLDSLFNDKGTAALLQSESSLRMYRELAEAGLDLHAEPFFRSLLWALHHRCLKDLKDKMNILVPFGRTMFGVLDETATLQYGQVYVRYSTDLDRFCTTFRLRAGRVMVTKNPCIHPGDIRLLEAVDVPALSHIRDCVVFPQIGKRPHPDEMAGSDLDGDEYSVIWYEPLLFKRNDDPMDFYSSEALEKEGTVQVEDMVDFMCTYIVNDIVGLMGSAHLAWADLLKQGVKSQRCLVLAKKCSECVDFAKTG-
>IxosRDR2a
GAHPVSRKPYVFSDGVGMMSVPLAQEVYKVMKLKERPSAIQIRYAGAKGMLCINPELNQKLLYLRPSMQKFPTSSDYLEVVKVSAPRKLHTPLGRVHYL----DSDRTIHQVSGEHLEELGLGCIKDDAIMSRMSTAMAVLTRYIISSCDIMVSCSCTMFNLVVVLHAAGL---RYKTRIALPRARNMLGVVDTTGVLRYGQVFVQCSEMGARAPPKCRVITGQVLVTKCPCLHPGDVRKFTAIDEPRLHHVVDCIVFPGQGHRPHPDEMAGSDLDGDEYIVIWEPSLLFPYNKQPMNFSDRNPEPERGEITINDMIQFLCNYIKNDSIGILSNAHLAWADQEEEGIYSRRCLAIAEKISICLDFAKSG-
>IxosRDR2b
------GRPFIFSDGIGMISQPLLEKVCKKLEMAQIPSAIQIRYAGYKGMLCVNPLLPGDKLVLRESMRKFTSSSDSLEVIKVSAPRPVCLNRPLITILEQLGVPSRVFLCLQQKMVLMFADALVCESTALQVLCTYLSGALFRRLRMHGLCLTRNPFVRSLLYTVYKSTMDGLHTKSRIAVPKGRNMLGVLDETDTLKYGQVFVQYTALGPDTKTRIIFCTGAVLVTKCPCLHPGDVRKFTAVDVPALHHVKDCVVFPARGPRPHPNEMAGSDLDGDEYVVIWKKDLLFPPNRKAMVFSDHSAPCDANKSLLEGMIQFVCNYIKNDNVGIMSNAHLAWADSLEDGIFSKQCLQIARKISTCLDFAKTG-
>NemvRDR1
------EKSYTFTDGIGGISSQLARKVTIKIGKDFIPSAFQIRYAGCKGVLAVDKSLGEKQLFCRPSMRKFQSSHRRLEVLQTSRPQAVYLNHQVIMLLSNLGISDDVFMSLLEKTLDNLGGTLLDERLAMRQLSSAVKRGIYRDLFDAGVHLTVEPFFRSLNAAVYRDRLMQLLMKARMQLPSARLMMGVVDETGVLEYGQVFVQYSAASNDPLSDKRVLKGPVVVTRNPCLHPGDVRRLVAIDTPKLRHLVDCVVFPKTGQRPHPSEMAGGDLDGDLYFVCWYKPLIPSQEIDPMDYKAPPKREDRTEITSADMTQYIVDYIRMDILGVIDNSHKALADKLKKGVQSEECLFLAEAHSYAVDAPKTGQ
>NemvRDR6
------SGVYIFSDGIGKISKDLANKVAKSLGLEAVPSAYQIRYAGCKGMLAVDPSLRGEVLQYRDSMKKFQSSHKALEICEPSRPSELYFNRQCITLLSGLGVPDDEFIRLQDKMLMDLASMLLYETSALESLRISIAGGLVSLIRHSGIVVTCEPFFRSMLLAIYRSRLGDLLRRARIAIPHGRLLMGVLDETGSLDYGEVFIRYTTELGNPGQGYTILTGDVVVSKNPCFHPGDMRKFNAVDIPALYHLVDCIVFPAKGPRPHTDEMSGSDLDGDKYFATWLRGIIPDDNEPPMDFYPPKKKMLNRPIEVSDMIQFVADYIKNDQLGVIANAHLVHADSEQDGIFSDKCIKLAHMHSDAVDFPKTG-
>CocsRDR
VPD-VERNGYCFSDGVGRISVELSRAVADRLEQGWLPRAYQIRYAGCKGMVSLHMGLRGKRFEVRPSMNKFEASAQMLEICDYARYVPGYLNRQIVTLLKCLGVPNSVFQRLQARALFNLNKSGQLRCFCLNLIWGDAAIMLAAHIIRAGFDVGTEPYLKSILLCLRAHLLQDLKAKTRVRVPKAALLMGVMDEEGVLEPGQVFLSVNSLPT--MALPAIVTGTVVVAKNPCFHPGDVRKFQAFRSPELHHLVNCLVFPQKGQRPHPDECSGSDLDGDQYFVSWEPGLLFPPNREPMSFHSQDPVLIPQASLVGDVAQFFMDYIFNDLLGIIANAHLATADIKPDGAQCSQCLQLARLHSNAVDFTKSGR
>NaegRDR1c
VED-IERNGFTFTDGIGKISEEMMQRVKEKLQLESLLSAIQFRCGGGKGVLAIDPTLKGEQIVFRKSQFKFTSIQKQLEIVDYSKRRSGFLNRQFITILTALGIKDEIFMTKQREMIRSILSITDDVSKAYEWLSIYHSNHTCHVLKYVPEIATSENFIMNMLSSYKEQLLKGLRDKTKIYIEKSAYLMGAIDEYGVLEENEIFVNLSPIFHRPNAEFGVVKGRCIVGKNPSLHKGDLRIVTAVDRPELYHLNDVVVFSKKGKRPITNMITGSDLDGDQFFVYWDPDLIPESDSEPMDYSPTNEEEEEYKIKQDDIIDFFIEFITRNNLGLIANTHLANSDFRKNGLTSKECLTLCELHSTAVDSAKSG-
>SappRDR1
VPD-MERNGFCFSDGVGMISVTLAATVASALRLMTVPSAFQIRYGGHKGVVSVNPALGNVSMALRPSMCKFESTHVALEICSTASRMSCYLNRKLISVLSARGVKDATFLALYDDMLASLDACLGSAAAATQLVATHDPSSPIAKLLAAGVGL--DRYVFEWIGVLRSRLLRNVELKARILVPNGVNLVGVVDETQSLPAHTVFFQTR------SGPNPAFGSSVAVGRCPCLHPGDIQCLTLVDAPALRHLYDVLVFSSAGDRPDPDTMAGGDLDGDVYFCIWDPRLLPTTVYPPMEAAMAATPPTSVDPTMNAIGRFYVDYLMNDNLGQIANTHVVLCDLSPLGACDPLALAFASAHAVAVDYAKSGI
>SapdRDR1
VPD-IERNGYCFSDGVGTISVALAKTVAHALQLETIPSAFQIRYGGYKGVLSVDPLLGNVRMALRPSMRKFESSHCALEICSTASRMSCYLNRQLISVLSARGVHDTAFLALYDAMLSSLDACLGSAVAAAQLVATHDPSSPVAKLLAAGVGL--DRYVFEWIGVLRSRLLRNVELKARILVPNGVNLVGVVDETRSLPAHTVFFQTR-------GETPAFGSTIAVGRCPCLHPGDIQCLTLVDAPALRHLYDVLVFSSAGDRPDPDTMAGGDLDGDVYFCIWDERLLPTTTYPPMEPGVAATPPTSVDPTMNAIGRFYVDYLMNDNLGQIANTHVVLCDLSPHGACDPLALAFASAHAVAVDYAKSGI
>SappRDR4
LAD-VTRNGFCFSDGVGTISPALAKLVADELQWPYVPSAFQIRYGGYKGVVALDPTLLEASLGLRRSMRKFESDLDDLEICRPAFASPCYLNRQLINVLASRGVPDAVFLHLTKKMLQVLDTCLDSTEMAKSFVYFHDPTSLAATLLAAGATL--DRHLFEWVDAIRRRLLLDVQRKARIYVECGTMLMGVLDESGTLPPDCVFFQTR-------GKRPPPNAIIAVGRCPCLHPGDIRRLTYVDVPALHHLHDVVVFSSHGDRPTPDTMAGGDLDGDVYFCIWDAHLVPHDEVAPMTRPVSTPPPRVTTPSMEVVGAFYLQYLRHDNLGTVANLHMVLCDKSVDGAADALAIEMAHAHAIAVDYAKTGV
>SapdRDR2
LAD-VNRKGFCFSDGVGTISPALANVVADALHWGYKPSAFQIRYGGYKGVVAVDPQLKEAALGLRPSMRKFETDLDDLEICRPAFASPCYLNRQLINVLSSRGVPDEVFLQLTNTMLQALDTCLNSTDEARAFVFRHDPHSLAATLLAAGATL--DRHVFEYVDAIRRRRLLDVQTKARIYVECGVMLMGVLDETGTLPPDCVFFQTS-------GKQPPPHATLAVGRCPCLHPGDIRRLTYVHVPALSHLHDVVVFSAHGDRPTPDTMAGGDLDGDIYFCIWNQKLVPPTEFAPMTKPPSPLPPRITTPSMEVVGAFYLEYLRNDNLGTIANLHMVLCDRSVDGAADAIAIEMATAHAIAVDYAKTGE
>SappRDR2
GPD-MVRNGRIFSDGIGFISPALATTIATSLGLKDVPSAFQIRYGGGKGVVAVYEKCTVADMQLRISMLKFVSDHNQIEVCSVPQTLPAYLNRQLITLLLTRGIKSKAILSVAHETLRDTAAPLKTHAKAIQFVQSHAPKATIVKLLEVGVSV--DPFVADWLHMLRRHVYNNVKFRSRIRVFDGVVLMGVLDETNTLPEGCVFFQSSNMS-RYAITPPALGTRCVVGRNPSLHPGDLRILTYADVPALHHLYDVLVFSSRGDRPVTDMMSGGDLDGDLYFCLWDHRLVPAQDVPPMHPPPTSIPPPSSAPGIQGIQDHFVRFLEHDNLGMIANMHLAVADASRDRAHDNRALDLAHAHAIAVDFAKAGT
>SappRDR3
RAD-VTRNGYVFSDGIGVISSTLADDIAMKLHLNYVPSAYQIRYGGWKGVVSVDAALATTDMELRDSMRKFASEHDAIEVCSVPQVLPAYLNRQLITLLSTLGVRDDAILSLADDMLRETAAPLDTLAKAIRFVKAYAPKAPIRRLLEAGISI--DQLVADWLHLLRRHLLYSVQFKARIRVPDGVVLMGVLDETNTLPEGCIFFQSSGMS-RYAITPPALGTRCVVGRNPSLHPGDLRILTYTDVPALHHLYDVLVFSSRGDRPVTDMMSGGDLDGDLYFCLWDHRLVPAQDVPPMPPPPTSIPPPSSAPGIQGIQDHFVRFLEHDNLGMIANMHLAVADASRDGAHDPKALELAHAHAVAVDFAKSGV
>SapdRDR3
RAD-VKRNGHIFSDGIGVISSSLADDIAMKLRLNYVPSAYQIRYGGWKGVVAVDTALATTDMALRDSMRKFASEHDAIEVCSVPQVLPAYLNRQLITLLTTLGVRDDAILALADEMLRDTAAPLDTLVKAIRFVKAYAPKAPIRRLLEAGISI--DPLVADWLHLLRQHLLHSAQFKARVRVPKGVVLMGVLDETNTLPEGCIFFQSSGMS-RYAITPPAFGTRCVVGRNPSLHPGDLRVLTYTNAPALRHLFDVIVFSSRGQRP---------------------------------------------------------------------------------------------------------
>SappRDR5
RPD-STRNGYVFSDGIGAISPYIAQDIADDLGLKHVPSAFQIRYGSSKGVVSVNTSFTDINMELRDSMHKFASEHDAIEVCSVPQVLPAYLNRQLITLLSTLGVRDDAILSLADDMLRETAAPLDTLTKAIRFVKAYAPKAPIRRLLEAGISI--DQLVADWLHLLRRHLLYSVQFKARIRVPDGVVLMGVLDETGRLPEGCVFFQSSGMS-RYAITPPALGTRCVVGRNPSLHPGDLRILTYADVPALHHLYDVLVFSSRGDRPVTDMMSGGDLDGDLYFCLWDHRLVPAQDVPPMHPPPTSIPPPSSAPGIQ--------------------------------------------------------
>SapdRDR4
----------------------------------YAPVSFPLRY-----------------------------------------ALHVLMSQEALVVTTTDDASNKAILSVADETLRDLAAPLKTHAKAIQFVKAYAPKATILKLLQAGVSV--DPFVADWLHMLRRHVFNNIKFRSRIRVLDGVVLMGVIDETNTLPEGCIFFLPSFRSPLYKAIPATIGTRCVVGRHPSLHPGDLRVLTYMMVPALCHLFDVLVFSSRGQRPVTDMMSGGDMDGDLYFCLWDQRLVPAQDVPPMQPPAASIPPPSSAPGIQGIQDHFIRFLAHDNLGMISNMHLAIADNSVHKAYDVRALELAEAHAIAVDFAKSGI
>CaeeRDR1
EPDIEGENKYCFSDGCGRISIKLATHISKILQLKEVPACFQVRFKGFKGILVIDPTIDMPKVIFRKSQQKFELQDEYLEVVKYAMPSPVCLNRPFITILDQVSITNRVHYYLERE-LCSLSNMLINENQAAEELRTNLAIDWNAASKRAGFELSVDPLIRDMLFSIYRYNIIHHISKAKIFLPLGRSMYGVVDETGLLQYGQVFIQYSPSIRQTSNRPILKTGKVLITKNPCHVPGDVRVFDAVWQPALAHLVDVVVFPQHGPRPHPDEMAGSDLDGDEYSIIWDQEMLLDYNEEAMVFPSSSAAEEDKEPTTDDMVEFFLRYLQQDSIGRMSHAHLAYADLH--GLFHENCHAIALKCAVAVDFPKSGV
>CaeeRDR2
------GDEYTFSDGVGMMSYRFAQMVSEVMDFKGVPSCFQFRFRGMKGVISIEPLLNSLNCMFRPSQIKFISPRDQVEIVKYSSPVPVALNKPFINILDQVSVTN-RIEELLDRQMLSFAQQMVDETFCRNRL--------DYLRTTWGFTLSSEPFFRSLIKASIKFSITRQLRKEQIPIPLGRSMLGVVDETGRLQYGQIFVQYTKNLALKNAARQVLTGTVLLTKNPCIVAGDVRIFEAVDIPELHHMCDVVVFPQHGPRPHPDEMAGSDLDGDEYSIIWDQQLLLDKNEDPYDFTSEKQKASFKEDEIDDMREFYVKYLKLDSVGQISNSHLHNSDQY--GLNARVCMDLAKKNCQAVDFTKSGQ
>CaeeRDR6a
------GSEYTFSDGVGMMSYQFAQEVSQAMQFKAVPSCFQIRFRGNKGVIAIEPFLEMAKCLFRPSQIKFQASGDQIEMVKFSSAVLVALNKPFINILDQVSITS-RIEELMDRQILSFAKQMNEETFCRNKL--------DNLRTMWGFTLSSEPFFRSLIKASIKFSITKQLCKEQIQIPLGRSMLGVVDETGRLQYGQIFVQYTKNYKKKVHGSEIVTGTVLLTKNPCIVPGDVRIFEAVDIPELHHMCDVVVFPQHGPRPHPDEMAGSDLDGDEYSVIWDQELLLERNEEPFDFAVEKIKVPYDREKLDVMREFYVTYLKLDSVGQISNSHLHNSDQY--GLNSRVCMDLAKKNCQAVDFTKSGQ
>CaeeRDR6b
------GSEYTFSDGVGMMSYEFAQEVSRLMSFRSVPSCFQFRYRGMKGVLAIDPLLKNIKCVFRPSQIKFEGLGDQVEMVKYSSPVLVALNKPLINILDQVSITS-RIEELMDLQTLSFAKQMTDEACFRNKL--------DYLRTIWGFTLSNEPFFRSLVKASIKFAITKQLFKEQIQIPLGRSMLGVVDETGILQYGQVFVQYTKNHRNIVLGSEIVTGTVLLTKNPGIVPGDVRIFEAVDIPELHHLCDVVVFPQHGPRPHPDEMAGSDLDGDEYSVIWDQKLLLERNEEAFDFAVEKNLQTYEWEDIDDMRDVYVEYLKKDLVGLIANSHLHNSDQY--GLTSRVCMNLAKKSCQAVDFSKSGK
>HyaaRDR
VDD-IKNDKHVFTDGCGEITLLGAENIVTKLQLSCTPSAFQIRLGGAKGVLVVSDLSQDECIVLRESMSKFKSCHTMLEIVACSGKSEANLTRQSVLILNDLGINEDVFMEMQDEFLSNLSSLIASDEGAYFELKAVLPPSIDVLVRRLGVKVLADEFLSSLARTIYHYRLTNTVLRARIPVANGRTLMGVADFTGTLKYGEVFVQYSMTDDETENYVALDNVDVVVHRSPCHHPGDIRVLYRIDVPPLRQLKDCIVFPCEGPRPHPDECTGGDLDGDTFVVIWDERLIPSRTKEPMTFDEDTGGGTSQSTDDDGLIDFYVHSIQDDILGVASNAHLALCDSVDEGSFDENAKILARVCSKQVDS-----
>PertRDR
VED-IKNDKYVFTDGCGEISLLGAENIVKELHLSYTPSAFQIRLGGAKGVLVTSELCQDKSIVLRESMSKFKSSHTMLEIVACSGKSEAYLTRQSVLILNDLGISEDVFLEMQEEFLTDLSSLIASNDGAYFELKAVLPPAIDILVRQLGVKVLLDEFLSSLATTIYNYRLSNTVMRARIPISNGRALMGVADFTGTLRYGEVFVQYSKTDDETDSYVALDGIDVAVHRSPCHHPGDIRVLRRNDVPQLRQLKDCIVFPCQGPRPHPDECTGGDLDGDIFVVIWDKRLIPSRTKEPMVFDDDSGGDKSQSTDDDGLVDFYVHSIQDDILGVASNAHLALCDSVDEGSLDEDAKILARICSKQVDS-----
>PhyiRDR
VDD-IENDQYVFTDGCGEIGLVGAESIVRELQLSYTPSAFQVRLGGAKGVLVVSDLIREEAVVLRKSMSKFSSNHTMLEIVACAGKSEAYLTRQSVLILNDLGINEDVFMEMQEEFLSDLRSLIASDSGAYFGLKAVLPPSVDVLVRKLEVKILVDEYLSSLARTIYHYRLANTVMRARIPIAKGRTLMGVADFTGTLEYGEVFVQYSDTDEETDSYVLLDGIDVAVHRSPCHHPGDIRVLRRTDVPQLRQLKDCIVFPSKGPRPHPDECTGGDLDGDMFVVIWDERLIPSRTQEPMAFDEDNGGDTSQSTDDAGLIDFYIHSIQDDILGIASNAHLALCDSSNDGSLDDNAKILARICSKQVDS-----
>PhysRDR
VED-ITNDDYVFTDGCGEIAKIGAESIVRELNLSYTPSAFQIRLGGAKGVLVVSDQVREESILLRESMSKFASNHTMLEIVACAGKSEAYLTRQSVLILSDLGINEDVLMEMQEQFLSELRTLIASDDGAYFELKAVLPPKVDVLTRKLGVKILDDEFLSSLARTIYHYRLANTVMRARIPIAQGRTLMGVADFTGTLDYGEVFVQYSVTEEETDRYVTLDEVDVAVHRSPCHHPGDIRVLRRADVPQLRQLKDCIVFPCQGPRPHPDECTGGDLDGDMFVVIWDKRLIPSRTQEPMAFDEENEGDTSQSTDDDGLIDFYVHSIQDDILGVASNAHLALCDSSHEGSLDESAKALARICSKQVDS-----
>PytuRDR
VPD-FEYGGFVFTDGCGEITKQGAAKIAASLNLSSVPSAFQIRFGGAKGVVVVSNVEIERGIVLRESMAKFRSQHRVLEIVSCAGRSIAYLTRQSIQILSGLGIQDDVFLVMQDEYLEELSSMIASDAEAYFAIKGVLPTRMQILLEQLGVPLFSDGFLASIVNAIYRYKLTNTVLRARIPIAKGRTMMGVADFTGTLKYGEVFVQYTEKDEKTYHAIALDQIDVAIHRSPCHHPGDVRVVRRSDVPQLRFLKDCIVFPCDGPRPHPDECTGGDLDGDVFTVIWDERLIPQKENAPMEFQNAMAVDTTEGVDDQSLIDFYLKSIQYDILGVASNAHLAVCDYSDKGIFDEGALELARICSSQVDHNH---
>AlblRDR
KAD-AKNENYTFTDGCGEISVKSANAIASVLEMKQVLSAFQIRLGGAKGVLVTSDF-KENGICLRPSMIKLDTNHRMLEIVSYSSQSPAYLSRQSIQLLSDLKIPDEVFIKLQEEYLESLRLTLASEEDARTTLRSGFLDPFFNNLTARGLSVMDDEYLRLVLHSTYAYKIQNVVHRARILIPKARVTMGVADFTGTLEYGQVFVQYSEQVPESMSTMMLDQVDVVVHRNPCHHPGDIRVLRRADVPQLRCLVDVIVFPVSGPRPHPDECTA---DSEKRKCYRRNGILRRKKKNPENVE----------MTQNVLIEAFVAMVHSSVLGIASNAHLARCDYSDKGSFDPDSMKLAWICSLQVDGHRAEE
>PartRDR1
VPDKVGDNGKLYTDGIGKISRNLIEMIRVEMNN-HTISAIQVRYHGAKGVLLLNDDLPDNTIELRKSMIKFN-YKTMISLLDYNKFRGGYLNRQIIILLVTLGIQEEVFMQLQREYLHKIANLSAVDSSIYNHFVDYNGELQIRMMINANLNENNNHYIKRVLDRLKRRGLMQLRTKSNILMDQAARVLGVVDDYDILDQGEVVCIVKQSL---DVNHKYITGEIIVVRNPCLHPGDIRKVRALSENEIAEYYNCIVFPCKGN-SIPADCGGGDLDGDIYFVSWDPKVIPKTTEYPMNYDEEKKQIQADFFQENKMIEFLLEYLNFDVLGKIDNSHLAIADGSPDYAKDPKCIRLAELHSAAVDYVKHG-
>PartRDR2
-DDLVDKNNKLYTDGIGKISQDLIDQIRQKMRVKIKISAIQIRYEGAKGLLVLDESLEQKTIVLRRSMIKYN-YPNKIQILDFNKFRGGYLNRQIIILLLTLQVNEKAFQELQDEYLKKIEDLQMKDASIYKYFVDYCDEQILRAYINIGMED--NILCQGVLSKLKQRGLLQLRKKTSILVEKAARVLGVIDEHNLLQPNEIYCLVQDENNDTQVEPENIQGEVLVTRNPCLHPGDIKKLNAISTQEISQLINCLVFPACGN-SLPCQIAGGDLDGDLYFICWDNRLLPPVQAKSMVYDNKKRENNQKNFDTKNMFDFLYFYLNSETLGLIDNSHLAWADKSDKKANDPNCLELAELHSDAVDFVKTG-
>TettRDR
------QKKKVFTDGIGTISQDLIRKISDHLNA-FFMCAIQVRYGGAKGVLTIDYKSKKNTIQLRESMIKYK-DELIIDILDRNKYRFGYLNRQVIILLRSLGIENEQFIQAQQEYIEELNKSALKDASIFTLFTDYSKDGTLRSMQTSRIDMAQDIFCKGVIHTLKKRGFYILRKKSNIFLKKSARLMGVIDEYNVLEQDEVFAYISQDS---EKSFFQVEGDVIVVKNPCLHPGDIRKLKAVTLETIKKLRNILIFPQKGKEPITSQIAGSDLDGDCYFICWDQRFIPLEQKEPFNYDEDDNSQKKDIEISKQMLDFFIDFINNENLGKIDNSHLVFADKSPLYAEDPKCLKLASLHAQAVDYAKTGI
>NaegRDR1a
IPD-ITRNNYVFTDGVGRISLEFAVELTKKFQIEYIPSAFQFRMGGLKGVVVVDPDI-DLDLLLSKSQEKF--SSSEFELITYSKNRFASLNRQLIALLSSNKVSDSVFLQLLDRDLEEIKKLFNDKKYMRRVLIVGKN---MKKVASLNYLDSQYDFSKVVQSGEDIKFFYQIEPNGRIILDKALLLMGVVDFYGVLEEDEVFIQLSELENSDFVNGGTLSGTVAITRSPCLHPGDIRKFKAVTDPKLSHLRDVIVFSQKGNRPAANKMSGGDYDGDFFQVFWDPLLVNFEEYPPMNYEGLPPEEKHDGCDYRVIREFLTEYIINDNLGVVAFLHLEHYDKEGDGLRSEPCLKLAKHHSYQVDYAKTGV
>NaegRDR1b
-------KENVLNDGCGRMSVSFAEQVSKQMKIAYIPSALQFRLGGYKGVVVQDKDV-GKDLVLTKSQNKFK-KSDEFEMVAFSKPKFSSLNRQIIILLSSNGLPDSALMKFVDREIETWRSRTTKKLSIRKLLVVGSN---IKKVISSEYLDAQDPLLCTLCDKILINQFSSL--KTNLPVDKCSLLMGVVDFYGVLEDDEVFVQLSSFESYEYAEGGIVSGNVFVTRNPCLHPGDVRKFKAVS-DVLKHLKDVIVFSQKSKQSQASKMSGGDLDGDLFMVCWDPELLNFTEHKPMKHTQLKPLEKNDGFDYKAIRDFLKEYVVNDNLGVVAFMHMEHYDQSSKGALDQNCLDLADYHSHQVDYAKTGV
>HydmRDR1
VSDLKAKNGELTTDGCGKISLTMSAHIANILKI-NQPSALQIRFSGIKGILVCTYDLKSKPFAFRKSMKKFENNDKSFCITSYSKYNSLILNREVITLFNAVDYFANVLLQLQHHELEKVSDMFNNENSARKALIEYFPKGNIDRLSIIDFHH--DKFWFSVLQGIYRLKVRDLLKRASIPVENGCLVVGVADPIGILKEGEIFLQID------DNKKEIIIGDALVYRNPCLHPGDQRVVCCVDEPSLRYLVNVVVFPVMNECSFAASCSGGDLDGDQFAIIWDTKLIPPRHLPRFDYSPLI-----KNVDVTDIVDFFMKFMKNDSLGRIAHKHLALCDFIENGARNPLAVELAKSQAAAVDYPKTGI
>HydmRDR3
VSDLKAKNGELTTDGCGKISLTMSARIANILKI-NQPSALQIRFSGIKGMLVCTYDLKNKPLAFRPSMKKFENNDTTFCITSYSKYNSLSLNREVITLLNAVD--------------------------------------------SINIHH--ERFWFSILQGVYRLKVSDLVKRSSIPVENGCLVVGVADPIGILKEGEIFLQID------DNKKEIIIGDALVYRNPCLHPGDQRVVCCVDKPSLRYLVNVVVFPVMNECSFAASCSGGDLDGDQFAIIWDTKLIPPRHLPRFDYSPLI-----KNVDVTDIVDFFMKFMKNDSLGRIAHKHLALCDFIENGARNPLAVELAKSQAAAVDYPKTGI
>HydmRDR2
IDDLKAKNGELTTDGCGKVSLSMIACISKFFKI-DQTSALQIRFSGIKGVLVCTNDLKNKPFAFRQSMKKFENSDKGFCITSFAKYNSLKLNREVITLLNAVDLFSRILLKMQHVDLERVVEIFNNKSFAEKYLCEYFPKEKVDRLSIVNFHH--EKFWFSVLQGIYRLKVRNLLERANLSVEKGCLVVGVADPVGILKEGEIFLQID------DNKKEIIIGDALIYRNPCLHPGDQRVVCCVDKPSLHYLVNVVVFPVINELSLAASCSGGDLDGDQFAIIWDTKLIPPRHLPRFDYSPLI-----KNVDVTDIVDFFMKFMKNDSLGRIAHKHLALCDFIENGARNPLAVELAKSQAAAVDYPKTGI
>TrahRDR
VDDYVEEDDIVTYD--GRISNRVAHMIAKKLRLSFTPTAFQIRFAGYKGVVVRAHI--PHDLILRKSMRKFNSTYTILEVVNYSQPIECYLNRQIIMILEGLGIPKHNFISLQNEYLMQMYRAINH------SL--------ISKYCRIGG----VALVDRMSGAVIGRLFREMCAKGRIFVSNGVVLMGVIDEEGVLGENEVFVRVCDDYDEDRTADGVVVGNAIVAKNPCLHPGDIRKVHCVYKKELLHYKNVLVFSRKGTRPTFNMCSGSDLDGDLYFISWDKRLIPRNEHFPQSYQSSSYLSK-EHIVTQDMVNFFTRFAKEDELGKISNAHLVYSDIH--GITDPQALKLAYLFSMGVDFPKTGY
>VavcRDR
IVDYVENDEYVWTDGIGRISNRVADMVAKKLKLTSTPTAFQIRFAGYKGVLVRANI--PHDLMLRKSMRKFKSTYNVLEVVSYSQSIECYLNRQIIMILEGLGVPKHNFICLQNEYLMHMYRAINH------SL--------IGKYCRISG----VALVDRMSGALLGRLFREMCAKGRIFVKNGIVLMGVIDEEGVLGENEVFLRIYDDGDVS---DGVVVGGAIVAKNPCLHPGDIRKVQCVYKKELMHYKNVLVFSKKGRRPVFNMCSGSDLDGDLYFVSWDARLIPPIEHFPQNYQSSSYLSK-EHIVAQDMVNFFTRFAKEDELGKISNAHLVYSDVH--GITDPQALKLAYLFSMGVDFPKTGY
>VitcRDR
VDD-IQKNSYCFTDGIGLITKKWAHNISNILGLGFIPSAFQIRFGGYKGVIAVHPWMWTPDLIVRKSMNKFDSSYRTLEIIAVSKSSSFYLNRQIILILEGLGVPIQIFIDLQDKYIQNMLSKLSQDFTLFI--KKYVNTTM-------------LPFYRKLQSPILSKVFEELNTKSKILIGQGRSAIGVLDELGILEEDQIFCMFQKDVDESYGSYIVPNCYCIVAKNPVMHPGDIRVVKCVDAPKLHYLKNVIVFSKKGSRPIFNQCSGSDLDGDIFLVSWCKALIPKATFKPYNYINTCALIK-DKVLLSDIVNFYIRHMKFYQLGQIAHSYLAMSDKF--SIFNEKSLRLSDIFNKNIDYVKTGH
>CopcRDR1
VDD-LGEKPYLFTDGVGTISSALADRIWAAVGRQRRPDAFQIRFLGYKGMVSVDKELNGIQMRLRPSMRKFE-EDAEIEIAQSFSPNAAYLNRPLVMLLEDLGARKEDFLRLQNLEIADACTIDESLEQFQKFMGHGLGRPFLRKLWNLGLDLNKTPFLHLLRSVAINDVLRDIKHSARIKIPDSYLLVGIADEGPALREGNIYACIQRHE---DDEPTYIQGTVSISRSPVAHRGDVQRVYAIGEP-----------PAVGDRSLASCLGGGDVDGDMFSVITCDALLPSETFEPSAYESAGTKTLDRDSTVEDICDFVVEYINSDVLGLLSDRLLIIADQSKDGFSDEACLALAELCSQAVDYPKQGI
>CopcRDR5
-----------FTDGVGSISKELNDRIWKEY--NFYPSAWMLRMLGYKGVVAVDPEMGPIHLRLRKSMHKFESSEVRIEIAEIYDPGLCYLNRPLVMMFDLHDRPLEVFEELQRMAVADAMTIDASIDQFSRLMMHGLGNPFLEHVEALGLSLLDSPLWKALRDVAFKTVMAGIRYEARIPVPKSWVLVGVADEGPALPENCIFVCIQEDQ---DSEPEWLEGDCVVTRNPVVRPGDIQKVRAIGKPKCRDLKNVVVFSSQGRRSLPSCLAGGDLDGDKYAVIQYEGLLTEREADPDEAKDSKFKDKARKVKPEDICDFFVQYVNRDVLA----------------------------------------
>CopcRDR2
------GQKYCFTDGVGTLSPELAREIWKHLKRKGHPAAYQVRFMGSKGMLSVDYRLQGSTIYLRPSMIKFEPNSRAIEIARSFDPTPYFLNRPLITLLEGLGVPLSTFKFFQDRAVRETQQAASSLATAAAMLTYGLGASFMNSLNKLGIPVNQDRFLSRAMEYAINHILRLLKNHARIPVPGAWTLVGVADVHRFLQPRQIFAYVKPLNS----RGIYLEGPVLISRSPTIHPGDVQLVQAIGHPPFEPLANTVVFSVLGDRPLPSCLGGGDLDGDIYNLIPLEGFTPV---RPSQYAPAQRKILDRKATMRDVAEFVMEYILSDVLGIIAINWLIIADQSPRGIYDSDCLKLADLHSDAVDYPKTG-
>CopcRDR3
IDDIEVGHKWTHTDGVGTMSPMASRAIWKALPKGPAPAADQVRIGGAKGMLSVDYTLTGHKICLRPSMVKFEPTRKYIEIARAFDPTPYYLNRPLIMILEGLGVPYSTFEHFQDRAVRETRQAASSLRRAASMLSYGLGSSFMNSLDRLGIRHNPDKFYSKAMEFAINHVLRDLKNHARIPIPGAWTLVGVADVHRFLQPGEIFAYVKPTNE----KGFYLEGDILISRSPCIHPGDVRITRAIGPPPFEPLANTVVFNVLDDRPLASCLGGGDLDGDTYNLLPLSGFRPTRIPEPSQYAPAEKRYLEEKSTMRDVAEFVLEYILSDVLGMVSINWRIIADQSSTGIFDSDCMLLADLHSAAVDYPKSG-
>NeucRDR1
QRD-VKRNERVFSDGVGIISQGALEVIHREI--KGYPNCLQVRWAGAKGMLALDARLTGRQICIRDSMEKFRSDEEHLEICDMASPIPLMLNRQMIKILEDMRAPAQWFLELQEKELQRLRAITDNVQNVATFLLQCVGDSVLKDLDKMNIDYRRDQFLRGIVEAVVLRELRLLKHKARIPVPYGVTLFGVMDETGLLREGEVYVTFETVDG--RFKDPPTAGPVVVTRSPALHPGDIQIAHNAI-PPLRELKNCIVFSQNGERDLPSQLSGGDLDGDTFNVIWDQSIVATRTFAAADYPRVEPLKLNREVESKDMADFFVEFMKADHLGVIAVRHMILADERNEGTLDADCLKLAALHSKAVDFSKSGI
>EctsRDR1
VPD-KKAGPYEFTDGCGMMSEGLAREVADVLGH-VSPSAFQIRMGGCKGMLAVWPDRGGYKVLVRPSMQKFPSERNTLEVIQYARQLPCYLNRQFITLLGTLGVPDKVIEERYSAMVSTLDKMLSDPAEAEMALTSGGKTGRALAMVRAGINIRTEPFLQSVLHATRDKAMIDLRHRTRIFVPDASCLLGIVDETGFLQPGQASDSLG-----------------------------CRSVN-------HYTANRASIMTNADRPEPSKMSGGDLDGDLYSVVWDQDLLPPEREPAMGYEKTSASSSGKGVDMKEIADFFLKYIQNDNLGKIANAHLVRADLSPLGARCDECLQLAALHSKAVDFPKSGV
>EctsRDR2
VPD-KKAGPYEFTDGCGMMSEGLARG-GDVI--------------------------------------PFPHAHTPMQVIQYARQLPCYLNRQFITLLGTLGVPDKVIEERYSAMVSTLDKMLSDPAEAEMALTSGGKTGRALAMVRAGINIRTEPFLQSVLRATRDKAMIDLRHRTRIFVPDASCLLGIVDETGLLQPGQASDSLG-----------------------------CRSVN-------HYTANRASIMTNADRQE---MSGGDLDGDLYSVVWDQDLLPPEREPAMGYEKTSASSSGKGVDMKEIADFFLKYIQNDNLGKIANAHLVRADLSPFGARCDECLQLAALHSKAVDFPKSGV
>MuccRDR2
VED-YTYNQHIFTTDCGKMSPQIAREVAKQLDL-YTPSVIKFNLNGARGILLLSNFLTKRRIQLRSSQIRFESTQLFLEVIKYAKPNKLYLDEKSILLLTSLGVKNYIFNELLDENMDYCEKDMMDVHYSNGRM--------FRQILDCKFQDKHDPFITNLVSSYQNHVLGYLQ-QCRLYIHQGVKVFAAMDETGTLQPGEVFLQITDPSGL-AANRKVIEGPVVIYRDSSCFPGDVRVMAAINYAELRHYTNVLIFSSIDRCDLPSLCSNDDPDEDNVNVIWDTRLLPVCNVATRSYQTAMTPHQSRKISFREAAKFFTTYISRDMSRKLYEAFIAMADRHKDGVFNGDCIYLSLQMSRALDFAKTGM
>EmihRDR2
------------------------------------HSALQIRFGGTKGMVSLDTRLEGRRLRLRPSQIKFASDECSLEVNEVARCLPGHLNREVIMLL---GVPDHTLLTFFQREAQRAANAIEDGERAPH----------EAALLEHSSPEGADPHLRAIVLAVRLHRLELLRSKCHLPVENSRLAHGVLDERGVLRENQMFLRERYRIPGTEYYSRVITGRAFFVRNPCLHAGDIRLVDLVELPELAELLN------AGERPLSDQSAGGDLDGDKYLVCWDADIAAARQE-----------REAARVSTEEKVEWFIRYQRKQNLGRIANAHKARADRALIGADDPICLRLAQMATAAVDTAKNG-
>DicdRDR1
IPDIISKEGHNFTEGCGFIGSKLVELINQQNNYNSSTCAYQIRLGGSKGVLVLNENIDEMSLQIRPSMSKFE-EHKTLEIVSASTTSRCKLNRQAITLLSNAGVEDSTFLQMLEVELNQNAQTLVDVNLSKELL--------FQHITEYELFN--DYYIRSILLKLYKSKLIKIQDKCWIEVKESRNLLGVCDTSGTLPEDTVYIEVEELDPIDLMKPKVIIGRVAVLKNPCHHPGDVRFLKAIDHPPLNGKRNVLFFSTNGMVPNFKQCSGSDLDGDRYFVIYDQTLIRETHE-PYLGE--------------DLSDIYLKNVDKSKLGTISNTHLAISDIE--KVSSINSIKVAIQCAIEVDSVKTS-
>DicdRDR2a
IQD-ITRNTHEFTEGCGEIGPELAKHLNENYNFRPSTCAYQVRIGGNKGVLVVNNQADPSGIYIRPSMVKFN-EHRTLEICSVSTTSRCKLNRQVISLLSTLGTQDNVFFALQDHYLNQVAQIVNDTNASKQAI--------FPDITEGELYQ--DPYIRRILISLYKLKMERIQQKCHIEIKDSRMLLGVCDPTNSLPPNTVFVQLEEEDEDDRKYEKVIEGLVMVIKNPCTHPGDVRYLKAVDNIRLRHLRNVLVFSTKGDVPNFKEISGSDLDGDRYFFCYDKSLIGNRSESETAYLNND-----KKANVF-LSSMYSTNAERQELGKLYHSHLAISDQY--GANHKYSIQISKECFKEIDYPKTGI
>CopcRDR4
IGD-IEIGGEVFSDGCGLISKSLTKQIAKAKKLRYTPVVIQIRYEGYKGVLMLHPDL-RNPAQFRKSMKKFK-SDHSFSVVGYSKYSFGRLNNDIITLIHSLGVTKEKLVAKQQEYFDWITQLDTDPTAALDFLAE------AEAIFLHD-----AEERSKILNDLRKYQLAELKFKTRMVIHKSRRLFGVCDPYQVLKEGQVHIRITAGR---KGPATPIHGDVLVVRNPCLHPGTV----------LSHLVDCLVFASAGSKPAPSLSSGGDLDGDEFFVCWDQDLVPPRVSEPYDYPP-------KAVTRADLANHFASYT-SSGVAKVSALHNKWAISSPLGALCVECQELNALHSQSVD------
>NemvRDR3a
IED-VERGGYIFTDGCGFMSDSYAQCIQEVANLEAKPCVVQIRYQGFKGVLVLNGLLTKVKVQFRKSMRKFT-TCTTFGVVKCSRYTLGYLNTQITMLLADSGVDHGYLTRLQESFHDMLKELRTSDQAAEMYLRIKGEHSLIELLHTYGLR---NSRLQRALSGLRSRELRKMASKLRILVPNSRVVFGVCDPFGELEYGQCVFHPTLYDEV-RIAEYQVATEVMVVRNPCYYPGDIRVLKVKNLPQYAYLNDCIVFPTKGSRPHADESSGGDLDGDEFFVSWDQDLIPCWRLPPFDYSASSAAQRA-------MLMYFSSYN-NDLVCRVNGIFMKYA---LYGPSCDECVYLNRFFSDAVDM-----
>NemvRDR3b
IKD-VKRSGMNFTKGCGFMSLQFATAIQMLEGLAAPPSVAQVIHQGFAGVLVLRTDLNAVQVEFRESMKKFS-VFSSVGVLDYSKYRSGYLNTQIVMLLADGGVSCDYLRHLQDEYYDLLNNLSASKTRAAFFLRTTGNISLLASVKQMGLE-----YTWTDLEKLRSKELDNMKTRLRVLVPKSRMVFGVCDPYEVLRQGECYFRPSIFDE--DEGDFQAANKVAVIRNPCYHPGDVRVLKVRNKPELNHLRDCIVFPVRGRRPHALECSGADMDGDKFFVTWDNNLIPRWRVAPYEYGPSARQVRQSLFGSP-LAEYFAKFEI-DIFGKLDSVFMKYA---VCGPSSPECRQLHKCFAH---------
>NaegRDR2a
-------EGL-FTDGCGFISLELAMKVYEIVRKEYLPCAYQIRFRGAKGMVYIHPNA-EKHLVLRKSMMKIEHIINNLCIVGYSSCDFARINSTIMHILEGCEDETEILNQKACKHIENLMKNYISESDIDKVFDQYVKQGDYASLNVLS-------ILKSKKLAFLTGPYRNQILSLRIPCYSSRRLYGIADPFGVLKEGQIFIQVSSLND--PKKKNVIENTVIVTKEPCLHRGDLRKLEAVNIPELNFLYDVIVFPTKGSRPITNMIAGSDLDGDQYFACWDNELVESLV-DPGSFD--------DDYNET--------------------------------------------------------
>NaegRDR2b
IPD-IERDGFNFTDGCGFISPDMAKKVYKHILNSYIPSAFQIRFRGAKGMLVVNTET-FEHIVLRESMVKCKTSFSTLQIVGHSSCELTRVNSTIMHLLSGCD---KRVLEMASAHVQNSLDKYVHE-DTEVIARQYMKDNNLISLNVLS-------TTKNKGFAFLAGPYKSLITSLKIPFSNSRRLYGVVDPYEVLNEGEVFVQISSFKN--PSHKQVLQKEIVLTKEPCLHRGDLRKIKAVYYPKLSHLCDVIVFSSKGKRPVPNMISGSDLDGDQFFVCWDDLIVDNVK-EPGLFD--------EEIKQ---------------------------------------------------------
>NaegRDR6
---------L-FTDGCGFISPDLAREIYRKIKQDNVPSAFQIRFRGAKGMLLQNPNV---GIVLRESMVKFNVSLSNIHVVGYSESNFAFANSTILYMMSGCV---GIIMNMWKDYVNDILKTYSNE-DTSQLMKKYFKEGDFHALNIFG-------LTKDVALAFLAGPFRTQLLNLKLPIQNARRVYGVCDPLEVLEPDEVFVRIRM--E--DGTLKTLEGTIAITKEPCLHRGDLRLLKAKKIESLEYLSEVIVFPIKGKRPIPNMITGSDLDGDKYLVIWDEPLVSSFVQEPGNFD--------EEIEGE--KRNFEPDVFKDWIGLRHSYVDSYGYEWSKGENWKTMQRLSDIVNMAVDAPKKG-
>NaegRDR3
--------GSEMTDGIGKISQSIAQQISNQLGLVSVPTALQIRFLGFKGVLSVLPDLDGMDVILRESMCKFN-ELNKIELVSCTTRKPAYLNKQIILLLTTLGITKETFLSIFLDYFKDLSEKITSPKYFLKVL--------LPAIQSLNEMP--DEFLQYLARYLIYDEIKKVQTKAMIPIEKAVIAMSIVDEYKQLKENEVMVQLG------DGNYIEDGTQVFICRNPCLHPSDIQTFTCRDNSKYRPSNAAIIFPTQG----YTSIKICDFDGDRVFVCWDSRLIPDQVSSPLTHDTTE------------HSEVLSKILEGKLLGKISDAWVAIVD--SEGADSDRALELADLFVKAVDFPKNG-
>NaegRDR7
IDDINSDGKGIVSDGIGMISYSFAKAVCCSLKYVHIPRAFQIRFLGFKGMLTVCPD----KIILRESMKKFE-LFNKLEIVEGLNSDTANINRQIIILLSSLQVKDEVFLNAQKKALARRND---------------------------------EEF---------RARIKNAKEKTKFFMKDSVIAKGILDETKQLKDNQVIVITK------NGRMVPGGKKVIVFRNPGLHPRDVRIFETVSIPDYGHEVDVIIFAADCQHNIPGELGNFHLDGDRFFTSWNTEIIPQAQY---------------------IQSWW---------------------------------------SKANEFGHTLK
>EntdRDR
IDDITNESGYTFSDGVGRIGYPLAKKVLNEYKRSDEPYAFQIRFAGVKGVLTVDLDM-TETIYFRPSQIKIEATIQKLRVIQIPQFRSGRMNEQLALGLEYLQIPPSNFISSAKQYLKKYFSVTPNREIISLFQRFTNNPVILKMIMASNGNQYEEPFIRATSLVLRMSLLSEKTDFIKFDIDNSAFLMGVMDESGLLEEGEVFIQVT------SPTITIPSSRLLVVKFPATHPGDFVLLNVVDYERLTYLRDVIVFSSKGNRPDPNKLSGGDLDGDEYLIIWNPLFLPKNSHPPAIYDSEK-VHLEKFLEFTDMKRAFLSQLYKFVLSRISVSHKESC---NIGMCAEVTKSLSQLISITVDAPKTG-
>EnthRDR
IDDITNENGYTFSDGVGRIGYPLAKKVLNEYKRSDEPYAFQIRFAGVKGVLTVDLDM-TENIYFRPSQIKIEATIQKLRVIQIPQFRSGRMNEQLALGLEYLQIPPSNFISSAKQYLKKYFSVTPNREIISLFQRFTNNPVILKIIMASNGNQYEEPFIRATSLVLRMSLLSEKTDFIKFDIDNSAFLMGVMDESGLLEEGEVFIQVT------TSTVTIPSSRLLVVKFPATHPGDFVLLNVVDFERLTYLRDVIVFSSKGNRPDPNKLSGGDLDGDEYLIIWNPLFLPKHSHAPATYDSEK-VHLEKFLEFTDMKRAFLSQLYKFVLSRISVAHKESC---NIGMCAEVTKSLSQLISITVDAPKTG-
>EdhaRDR
IDD-KFFNGYCFTDGIGRIDYSTAKKVCECLGIINIPSAFQIRIGGYKGVVSLYKLLNSNSLYVRNSMKKFESTHRTLEVVAFSQNIPCYLNRQIILILCALGINDNIIIEMQDNYIEKIAIIIQKYNKEMQVLKKEKKLQEINVSESFLQANLGERFYLSIYDTTINKLLEATMSKSKIFICKGRLLIGILDEYDVLEENQVFIRFSNCGNEC-------------VEKDCIKDRKSRKIK-------SDTKNQCFSCTK--------------CGKPFFLSKSC------------------------------------------------------DN----------------------------
>CopcRDR6
------DTKSNMTDGAGSIGRHIMSQLVRYFDWDERPSAIQVRVFGSKGVLVDDKV----DIYLTPSQRKV--AHLVIDIVRNSRKTSKKLAVEVIINLAENGVPPRVFTDLLHDLLEQVDAALTWSARLARDVEDDDNMSEVLALLQSGFHP--CPVLAEKLKAVIRTRVSRLTHSYRIEVPMSCMAMIVPDKRGILKEGEIFFRSSHRDLLDGEKTDIITGDVLITRYPCKLPTDIQKASKVDHPGLHDLVGVIILSTKGTRRAADFIGGGDYDGDKAMIIWHPPMVEAFTPKGHNVP---------------VAEFYLAALQTASVGRYSNFHENAI---MLGYDHPETIRLAHMFCMVLDGSKTG-
>MuccRDR3
------DETNCMTDGCGIISCSAMKKIMGCQATDELPCAIQGRIAGAKGVWIIEPDL---DIKIRKSQDKFKTHHYTFDLVKNSTVYPSNLNTQFIQCLSHGGVAHSIFIVILKGYIHQLAAIVTENQSVKLISGEEKGLSKIVRLLDAGFDL--NAYVATRVTMVFRQIMQAITTKYKIEVPQSCTVTCVPDPTGTLEPGEIFLQLSNRRVDEGIRAGQILGDVIVTRNPCALSSDVQKVKAVDCTALRMYSDLAIFSIKGETSLASQLSGGDYDGDIVFCCWDERIVEPFVSTPVPPPAFQ------------IQSNFLSVAIDGTLGVYENWRTVLA---SSSLDHPDVVYLGHMCSKLVDAAKQG-
>MaggRDR
-HDLMSPAGNVMNDGIGLMSRSVAREVQQILGIQDLPCAVQGRLGSAKGMWIIDPF----DIKTYPSQRKWN-HHRTLEIKTHAKLRSASLNLQFLPVLHDRSIGELLRTSLRTE-LESVQV----------ALLQWVHENSMAEMVRAGFNP--QKYLQDIAWNIQKQKCETLREKLNIKVGMSTYALMVVDFWGVVPEGEVHLCFSEKFTCDFSGTLLNDQEVLVARSPAHYVSDIQKVKAVFRPELKDLKDVIVFSRNGNVALADRLSGGDYDGDIAWVCWDSKIVDNFQN-PDSPDLSK------------IARGF-EFNMQNFLGICTNFKERLC---RKNVNDSVAVLLSTLVSNLVDQGKQGI
>NeucRDR6
------GTGEVMNDGVGRMSRSVAKRIRDVLGLGDVPSAVQGRFGSAKGMWVIDVD----DIETYPSQRKWE-HQRTLEVRSVASLKSAGLNLQLLPVLEDRAIGDRLINDLQRQ-FSEQKH----------ALRQWVYESYLNFLMNSGFDP--QKYLQDIAWDLQKRKCDTLKSKLNIRVGRSAYIYMIADFWGVLEENEVHVGFSSKFRDEESFTLLSDCDVLVARSPAHFPSDIQRVRAVFKPELHSLKDVIIFSTKGDVPLAKKLSGGDYDGDMAWVCWDPEIVDGFVN-PLEPDLKK------------IQKSF-HFALPNFLGMCTNYKERLC---NNSVSNKPAIILSSLVGNLVDQSKQGI
>GialRDR
VSD-KEYNGYVFTDGAGEISYDLMLEIALCLLHIQVPSAVQMRWAGTKGVLILNALLPPRTILFHKSQVKFTETQQTLEILRVAQPSKGMINMQIIVLLSEMGVPDDVFLNLVYQDLQKTLLFLEPVDRCRHQLRASHSSSGILQMLMAGVDI-TEPCLQFLLMKLQMMQLRSMKANMRFYVPDSRIFVGVYDCFDLLKEGEVYVGLQEPLSISGLNISCVEGRVVVAKNPCFYRGDVRIYHAVNIPVLGMYRGVICFPKYYGRPMTDCLSGSDLDGDIYWVSWDASLLGTIQREPASFQANPGEIDAHALDLRDLEQFYVSGAFDKTIGRIGSELKIVGDML--GYSHPLTMELGRQFFFAIDADKTGW
>AratRDR3a
------GKPCIHSDGTGYISEDLARMCPVNI--QEPPLLIQFRIYAVKGTFLTN------KVQVRPSMIKV--TFNSLEVVTTSNPRKARLSRNLVALLSYGGVPNDFFLNILRNTLEESKTIFYSERAAFK----------TADMILVGIPL--EPYLKDRLSYLLKTERNAL-KAGRFPIDESYYIMGTVDPTGELKENEICVILH---------SGQISGDVLVYRNPGLHFGDIHVLKATYVKALGNAKFAVFFPQKGPRSLGDEIAGGDFDGDMYFISRNPKLLEHFKPGRKPSEEEE------------LFKMFARFCKRDVIGMAADCWLGIMDPFEKYERKKNILKLIDIYYDALDAPKKGA
>AratRDR3b
------GKPRIHSDGTGYISEDLARMCPLNI--QEPPLLIQIRMSAVKGIFLLN------KVQVRPSMIKV--TFNSLEVVTTSNPKRAKLSKNLVALLSYGGVPNDFFLDILLNTLEKKKTIFFKVRAAGK----------ALQMIMAGIPL--EPYLKHYLSKLLKLEKDDL-KAGKLPIDESYYLMGTVDPTGELKEDEVSGLAK-------------SQDVLVYRNPGLHFGDIHILKATYVKSLGNSKYGVFFPQKGPRSLGDEIAGGDFDGDMYFISRNPKLLEHYKPGRQPSEEEE------------LFKIFTGFSPSSVIGQAADSWLAIMDRFEKAEMKKKMLKLTDIYYDAIDAPKTGT
>AratRDR3c
------KKPCIHSDGTGYISEDLARMCPLNI--QDPPLLIQFRMYAVKGTFLLN------KVQVRPSMIKV--TFNALEVVTTSNPKRTKLSKNLVALLSYGGIPNEFFLDILLNTLEESKSIFYNKRAALN----------AAQMILVGIPL--EPHLKNYLSILLKTEKNDL-KAGKLPVTESYYLMGTVDPTGALKEDEVCVILE---------SGQISGEVLVYRNPGLHFGDIHILKATYVKALGNSKFAVFFPQKGPRSLGDEIAGGDFDGDMYFISRNPELLENFKPGRAPSQEEE------------LFEMFAGFHASNVIGIAADSWLTIMDRFEKAEMKKKMLELIDIYYDALDAPKKG-
>OrysRDR3a
----------------------------------------------------------------------------------------------------------------------------------------------SARMILSGIPL--ESYLQHRLDFMAQQERKGI-KQGKIPIDECYYLMDTTDPTGTLRPNEVCVILE---------NGQFSGDVLVYKHPGLHFGDIHVLKATYIRDLGYAKYAILFPISGPRSLADEMANSDFDGDIYWVSKNPKLLEHFKP-KKPQDERL------------LFHEFTRFTPSFALGTAADSWLAYMDRLEKKLIEEKMLKLVDLYYLALDAPKTGN
>OrysRDR3b
---------------------------------TEYPLLIQLRLSAVKGTVLVD------KIHIRPSMLKISASVNSFEIVSTSNSGRTFTSNNLIALLHYGGVPEEFFMELLQTAIEEADNARFDYAGALN----------PARMILSGIPL--ESYLQSRLDFLSLLERKGI-KNGKIPIDDCYYLMGTADPTGKLGPNEVCVILD---------YGQVSGDVLVYKYPGLHPGDIHVLKATYSSDIGNSKHAILFPTTGQRSLADEMANSDFDGDIYWVSLNPKLLEHFKP-KGPEDERV------------LFHEFTRFAPSYARATAATNWLVYMDRLEKKLIEKKMLKLVDLYYLALDAPKMGN
>EmihRDR1
------GGEHLMTDGCGMASANVVQQIAAELGWTSVPLQTQLRASLAKGVLSTS------AILVRASQIKVNA---SLEINGRQRPSQAHTSPFLVPLLEALGGPPELLLELQSAAAEPYLKLVSEATAALP----------LAMLMTPGIDT--DEHVRSLLMSELKRQLAQL-RRGRFAIADSMTLMASVDHTGTLGEGEVVCLEH--------GRAAVLGRCLLYKSPGIHLGDVRAVRAVA-PHLAFAPDGLIVSCQGERSVLDMIAGSDADGDCFTVLFNERLLSLEALRPQPSPGQS------------MKEHLIRLKQHDLVTKTSTAWKVNTDKH-GARHHDSLVVLVHLNMEALDSGKSG-
>NeocRDR
--------EFVFTDGSGAISLDLWRRIVARLPALHTSSAFQIRLGGIKGMLVLHPAFPRPPILVSQSMQKFHSSSRCLEVNDFSRRFPYYLNRQVILLLDTLGVGFPVFERLQKRMLQFLRDVDTRAGAIKFLSNLGMSSFALDFIALRG---------------------------------RGANLFGVPDFTHSLAYPEVFVHVTSPFSDEAFGSEVIQGVVAVCRNPCLFPGDIQLCFAVAL-SLLACRDLIVFPSKGSRDVPNMLSGGDLDGDKFWVTWDPDIVEPLVAPAKAPGHASEMTRKTERLPSLMVDHFIRVQKSCVLGRVSKAHMRLADVYQAKAMHPKCLKLAALATLAVDAPKTG-
>ToxgRDR
------SPEFIFTDGSGAISLDLWRRIVACLPALRTSSAFQIRLGGIKGMLLLHPAFPLPPLLISQSMYKFHSRSRCLEINDFSRRLPYFLNRQVILLLDTLGVEFSVFDRLQRRMLHFLRDIDTRGRKPRREASLGTSRFALEFVSVHGVS-PKEPFLRACLEAMRNSLADDLRKKTRIFVEKGANLFGVPDFTHSLAYPEVCVHVTSPVSDSA-GAELIQGVVAVCRNPCLLPGDIQLCFAVGL-GLLACRDVIVFPSARSRDMPNMLSGGDLDGDKFWVVWDPDLLAPLVAPTRSEAVEPVKPTETARPRS-RVDHFIHVQKSCVLGRVSKAHMRLADIYQAKALHPKCLKLAALATLAVDAPQTG-
>PhatRDR
------------NDGCGFISEELLASLFGNSKAAKQLLGPQVRVGIFKGMLIRK--R---IIQLTPSMRKVR----AFLLVT-NQKHPSVNN-------DALG---KLLNPLLDNPPSW-----------------------PLLLRTLGVP---AIVMERYQREYYSQTRCRI---------HHTFMPGYADPTGAIPHGHVFVTGS---------KPFQENLLFVTRSPCIFPSDGRLLPLVT--KPSLPFGALIFADPGMKPLPAHIANGDLDGDLYFVCWDSEILRNVRADPIVEE--------------PMCDP-AELAESAFYGKLFNLALKAA---NLLLRDPDAMDYATAYNQALDYHKHG-
>ThapRDR1
-------VEDVGTTGCGFIDEQYMMKLLGESAAAKRTVAIQVRMGLFKGVLVRK------KIEMNESLQKVT----GWMLIKR--VFPSKAN-------EQVG---RIFQKYGRETNSFLKSKLAD----------------QRIIIGSGVP---SDVMKHYSRTY--KTPDKL---------RHTHLVGVVDPTNELPPNTVFVTGV--------NGGFGVDQIFVSRSPATEVSDGRVVELVNT-KPSLPFGAIMFGNKGYCPLPECIANGDLDGDWYFVFWSEALLQHIHAIPFIDN--------------E-------------------------------------------------------
>ThapRDR2
-----------------------------------------------------------------------------------------------------------------------------------------------------------------------------------------ATLVGVADPTGKIPYGTVFIPGYKNAEGSLFSRSL--NEVFVSRSPCLTPDDAKLLSVVGS-QPSYRFGTIIFGTNNQTPMPNLIADGDLDGDRYFVLWEPTILDHLQDLTL-------------------------------------------------------------------------
>ThapRDR3
------------------------------------------------------------------------------------------------------------------------------------------------------------------------------------------HLKGVADPTGAIPYGKVFVSGYSNKEGKLFGKCLDQNYVFVTRSPSLAPTDAKLLSVLTS-RPNYKFGTIVFGSNNQTPMPCLIGDGDLDGDDYLVFWESGILSHLLHLTLPET--------------KMLDFPAQNAACSLVGALYKLCKEFSDGF-VDIYDENACAFARAYKDAMDVQKHG-
>ThapRDR4
--------------GCGFIPKEMLAKALGGLKRAQDCCAVQVRWGIGKGMLCVKGIK-SLSILVRESMLKVR----ILSIVNL---MPSSQG-------YVVG---KILFD--KDTKSDLKP--------------------WRLLFDKGVR---QNTLKQYVEDY---KFGGI---------RHASVIGLIDPTGSIPNGMVYIPGM---------GKRLPSKIFITRSPCTEVSHGRVVEAKELPQFEYSFGSVVFALE-ENPLPMKLADGDLDGDWYFICWDDKILSEVEE-------------------------------------------------------------------NVDDAQ---
>NaegRDR4
-----------ITDGSGLARSDFFEEIL-----YKNVSAIQVRMLGAKGVLQKIDSLKVLKVILRNSMIKFE-YYKKIDVLSYSSATGGSISRGVMSCLLERTDHREIFMNDLDDYLKEMEDNRNDPIYVCNYL--------AKQLIMADHP-LNNYFIDSVIRENIKTRHLGLNDNLSFKINYCVSALGGVDESGELKEGEIHINCD------NSPYYLELDYVLVYRNPLGYEGDIQKLKIKKNPFLKSRRNSITFAMKGTRNPIGFMQGGDFDGDRYNIIFHPKIVKYDESLNLDYNQFKSSLETTNPTIQDIIEEHINMFTNSPIGTLSGYTSNLRDI-------PKKKLASKLFADCIDSIK---
>NaegRDR5
------SDDIAVTDGAGMAVEDFFEQVL-----FKNISAMQVRILGAKGVIQKVKSMAELKVILRNSMVKFE-IYNKIDILNVARVHGGNINRNIMSCLLQMTTNEKLFKNFYETQLMEIVENKDNPEYLCNVL--------ARDLIMAEHS-LDNYFISSVVKDNIESKFESMSDKLSMKCKGFLSGMGVYDESSTLKHDEVHIPCS------RSLDYAKIDKVLVYRNPLAYEGDIQCLKLVKHPFLQSRRDVIVFGHNKVPEPLCYMAGGDLDGDLYEIIFDPEIVKLNLKPKLNYNKVTS------LSMEDVRKTVLEMMESSKISEVYLKTMCWRSKV----GIDIKLKLSKMYHDSIDTIKG--
>VolcRDR
TEDVASHIGAVMTDGNGLICARLARTVPYIFEL---PSAVQLRVAVIKGTFTPVSGLPGVSLLVRASQVKFSARRGAMEVVRKARGAVAHLNGPLLLLLSACCVGAGSLLDVLKDELRKERA-----------------------------------WRQLW--------------DLRLPLPCSASVMGLPDPSGSVPEGCVVVLPAPELDSCRGPGQTGEREVVIYRFPGLHPRDLRKFRSAPPPELPPLTTLLFFSTAGSRAPASGLSGGDYDGDHYTIIWDERVVSQFEEYPPDEEEEAERPSSSSSSSSSAAATARRYLFHEAASVVTEAYRLWGD--EYGADHPYSLMLCSLYNEALDAPKSGT
